# Supplementary material for: GRMD cardiac and skeletal muscle metabolism gene profiles are distinct
Source: BMC Med Genomics. 2017 Apr 8;10:21. doi: 10.1186/s12920-017-0257-2 (PMC5385041; doi:10.1186/s12920-017-0257-2)
Supplement: Supplementary file 1 — Statistically significant gene list. Column A = Affymetrix unique probe set ID, Column B = Gene ID, Column C = gene symbol, Column D = RefSeq ID, Column E = gene assignment, Column F = gene title, Column G = gene symbol, Column H = ANOVA-generated p values for all groups, Column I = ANOVA-generated p values for comparison of left ventricular (LV) tissues from 6 month-old (6 m) Golden Retriever Muscular Dystrophy (GRMD) dogs versus LV from 6 m normal controls, Column J = Fold difference for [LV 6 m GRMD/LV 6 m normal], Column K = ANOVA-generated p values for comparison of LV 12 m GRMD versus LV 12 m normal, Column L = Fold difference for [LV 12 m GRMD/LV 12 m normal], Column M = ANOVA-generated p values for comparison of medial head of the gastrocnemius (MG) from 6 m GRMD versus MG 6 m normal, Column N = Fold difference for [MG 6 m GRMD/MG 6 m normal], Column O = ANOVA-generated p values for comparison of MG 12 m GRMD versus MG 12 m normal, Column P = Fold difference for [MG 12 m GRMD/MG 12 m normal]. Gene annotations were obtained within Partek (Columns B-C) and using Affymetrix NetAffx database information (Columns D-G). (XLSX 995 kb) [file 12920_2017_257_MOESM1_ESM.xlsx]

## Sheet: Sheet1
UNIQID	gene_assignment	Gene Symbol	RefSeq	gene_assignment	Gene Title	Gene Symbol	p-value(Groups)	p-value(LV - GRMD - 6m vs. LV - Normal - 6m)	Fold-Change(LV - GRMD - 6m vs. LV - Normal - 6m)	p-value(LV - GRMD - 12m vs. LV - Normal - 12m)	Fold-Change(LV - GRMD - 12m vs. LV - Normal - 12m)	p-value(MG - GRMD - 6m vs. MG - Normal - 6m)	Fold-Change(MG - GRMD - 6m vs. MG - Normal - 6m)	p-value(MG - GRMD - 12m vs. MG - Normal - 12m)	Fold-Change(MG - GRMD - 12m vs. MG - Normal - 12m)
14255007	XM_533363 // TXNL4A // thioredoxin-like 4A // --- // 476156 /// ENSCAFT00000000009 // T	TXNL4A	XM_533363	XM_533363 // TXNL4A // thioredoxin-like 4A // --- // 476156 /// ENSCAFT00000000009 // T	thioredoxin-like 4A	TXNL4A	0.0139148	0.412839	-1.11815	0.779502	1.03854	0.00406474	-1.56047	0.0512126	-1.323
14255012	XM_003638786 // PQLC1 // PQ loop repeat containing 1 // --- // 476157 /// ENSCAFT000000	PQLC1	XM_003638786	XM_003638786 // PQLC1 // PQ loop repeat containing 1 // --- // 476157 /// ENSCAFT000000	PQ loop repeat containing 1	PQLC1	2.57e-05	0.113693	-1.23792	0.243913	-1.16685	0.000506019	-1.73955	0.298505	-1.14689
14255037	XM_533369 // ZADH2 // zinc binding alcohol dehydrogenase domain containing 2 // --- //	ZADH2	XM_533369	XM_533369 // ZADH2 // zinc binding alcohol dehydrogenase domain containing 2 // --- //	zinc binding alcohol dehydrogenase domain containing 2	ZADH2	0.0576119	0.278604	-1.16865	0.786079	1.0391	0.00798394	-1.52329	0.420747	-1.12168
14255064	ENSCAFT00000035139 // LOC100855585 // neuropilin and tolloid-like protein 1-like // ---	LOC100855585	ENSCAFT00000035139	ENSCAFT00000035139 // LOC100855585 // neuropilin and tolloid-like protein 1-like // ---	neuropilin and tolloid-like protein 1-like	NETO1	1.38e-05	0.786679	1.08323	0.72209	-1.11089	1.32e-05	6.02503	0.00266502	2.8048
14255153	ENSCAFT00000000067 // DSEL // dermatan sulfate epimerase-like // --- // 483944 /// XM_5	DSEL	ENSCAFT00000000067				0.00406627	0.411659	1.20364	0.568727	1.13649	0.000294409	2.75077	0.854551	-1.04181
14255190	ENSCAFT00000000116 // VPS4B // vacuolar protein sorting 4 homolog B (S. cerevisiae) //	VPS4B	ENSCAFT00000000116	ENSCAFT00000000116 // VPS4B // vacuolar protein sorting 4 homolog B (S. cerevisiae) //	vacuolar protein sorting 4 homolog B (S. cerevisiae)	VPS4B	0.00204974	0.825397	-1.02926	0.529885	-1.0861	0.00554399	1.50977	0.193477	1.19077
14255214	NM_001002949 // BCL2 // B-cell CLL/lymphoma 2 // --- // 403416 /// AB154172 // BCL2 //	BCL2	NM_001002949	NM_001002949 // BCL2 // B-cell CLL/lymphoma 2 // --- // 403416 /// AB154172 // BCL2 //	B-cell CLL/lymphoma 2	BCL2	0.027557	0.799094	1.04355	0.299412	1.19322	0.284207	1.20024	0.00765309	1.65242
14255223	XM_533387 // PIGN // phosphatidylinositol glycan anchor biosynthesis, class N // --- //	PIGN	XM_533387	XM_533387 // PIGN // phosphatidylinositol glycan anchor biosynthesis, class N // --- //	phosphatidylinositol glycan anchor biosynthesis, class N	PIGN	7.74e-07	0.466762	1.10044	0.00433632	1.53138	0.963325	1.00601	0.303953	1.14609
14255254	---		---				0.000207951	0.279856	1.18712	0.289915	1.18277	0.00110477	-1.83759	0.23986	1.20588
14255258	---		---				0.0326759	0.00571523	-1.52723	0.0987674	-1.26212	0.419524	-1.11633	0.183352	-1.20286
14255301	XM_541086 // ALPK2 // alpha-kinase 2 // --- // 483966 /// ENSCAFT00000000169 // ALPK2 /	ALPK2	XM_541086	XM_541086 // ALPK2 // alpha-kinase 2 // --- // 483966 /// ENSCAFT00000000169 // ALPK2 /	alpha-kinase 2	ALPK2	5.52e-08	0.991901	1.0019	0.423091	-1.16354	0.0454459	-1.49142	0.00341992	1.88204
14255337	ENSCAFT00000000208 // NARS // asparaginyl-tRNA synthetase // --- // 607631 /// XM_84396	NARS	ENSCAFT00000000208	ENSCAFT00000000208 // NARS // asparaginyl-tRNA synthetase // --- // 607631 /// XM_84396	asparaginyl-tRNA synthetase	NARS	0.00514819	0.399601	-1.10136	0.718081	1.04185	0.000673919	1.59823	0.213719	1.15541
14255354	ENSCAFT00000000209 // FECH // ferrochelatase // --- // 610360 /// XM_847843 // FECH //	FECH	ENSCAFT00000000209	ENSCAFT00000000209 // FECH // ferrochelatase // --- // 610360 /// XM_847843 // FECH //	ferrochelatase	FECH	0.000835715	0.409084	1.12639	0.372463	1.13749	0.00186304	-1.68579	0.6744	-1.06192
14255399	ENSCAFT00000000234 // CCDC68 // coiled-coil domain containing 68 // --- // 483973 /// X	CCDC68	ENSCAFT00000000234	ENSCAFT00000000234 // CCDC68 // coiled-coil domain containing 68 // --- // 483973 /// X	coiled-coil domain containing 68	CCDC68	0.000157749	0.226055	-1.3734	0.331145	-1.28732	0.000768493	-2.83881	0.682546	1.11067
14255465	NM_001003372 // VNN1 // vanin 1 // --- // 442973 /// U39663 // VNN1 // vanin 1 // --- /	VNN1	NM_001003372				0.00021235	0.105191	-1.67316	0.0291261	-2.05075	0.214379	-1.4733	0.30034	-1.37821
14255479	---		---				0.0373552	0.190117	1.42582	0.270534	1.34433	0.00751565	2.20946	0.19173	1.42389
14255483	ENSCAFT00000000314 // EYA4 // eyes absent homolog 4 (Drosophila) // --- // --- /// XM_8	EYA4	ENSCAFT00000000314	ENSCAFT00000000314 // EYA4 // eyes absent homolog 4 (Drosophila) // --- // --- /// XM_8	eyes absent homolog 4 (Drosophila) /// eyes absent homolog 4 (Drosophila)	EYA4	2.38e-07	0.387225	1.09606	0.559045	1.06351	8.87e-05	-1.70898	0.912061	-1.01164
14255503	ENSCAFT00000000332 // TBPL1 // TBP-like 1 // --- // 476209 /// NM_001252259 // TBPL1 //	TBPL1	ENSCAFT00000000332	ENSCAFT00000000332 // TBPL1 // TBP-like 1 // --- // 476209 /// NM_001252259 // TBPL1 //	TBP-like 1	TBPL1	0.00295351	0.18222	-1.26154	0.78618	-1.04703	0.000119561	2.31751	0.746105	1.05642
14255509	---		---				0.0221517	0.732588	1.06865	0.152009	-1.33275	0.00053103	-2.28065	0.243053	-1.26045
14255559	XM_541123 // TNFAIP3 // tumor necrosis factor, alpha-induced protein 3 // --- // 484006	TNFAIP3	XM_541123	XM_541123 // TNFAIP3 // tumor necrosis factor, alpha-induced protein 3 // --- // 484006	tumor necrosis factor, alpha-induced protein 3	TNFAIP3	0.00558319	0.974989	-1.00438	0.312292	1.15387	0.00149417	1.68977	0.751347	1.04521
14255568	XM_541124 // KIAA1244 // KIAA1244 ortholog // --- // 484007 /// ENSCAFT00000000423 // K	KIAA1244	XM_541124				8.7e-08	0.242891	1.18059	0.0017196	1.67272	0.536465	-1.09034	0.545577	-1.08822
14255611	XM_533427 // ABRACL // ABRA C-terminal like // --- // 476222 /// ENSCAFT00000000438 //	ABRACL	XM_533427	XM_533427 // ABRACL // ABRA C-terminal like // --- // 476222 /// ENSCAFT00000000438 //	ABRA C-terminal like	ABRACL	0.00255578	0.269527	-1.49936	0.867296	1.06197	0.000212053	5.39988	0.368604	1.38767
14255616	XM_533428 // HECA // headcase homolog (Drosophila) // --- // 476223 /// ENSCAFT00000000	HECA	XM_533428	XM_533428 // HECA // headcase homolog (Drosophila) // --- // 476223 /// ENSCAFT00000000	headcase homolog (Drosophila)	HECA	1.03e-07	0.0931171	-1.15479	0.281814	-1.09392	3.51e-06	-1.74525	0.00208116	-1.3439
14255629	ENSCAFT00000000457 // GPR126 // G protein-coupled receptor 126 // --- // 484013 /// XM_	GPR126	ENSCAFT00000000457	ENSCAFT00000000457 // GPR126 // G protein-coupled receptor 126 // --- // 484013 /// XM_	G protein-coupled receptor 126	GPR126	0.116002	0.0484399	-1.5565	0.658492	1.09775	0.447669	1.17493	0.538894	1.13888
14255654	ENSCAFT00000035529 // AIG1 // androgen-induced 1 // --- // 611677	AIG1	ENSCAFT00000035529	ENSCAFT00000035529 // AIG1 // androgen-induced 1 // --- // 611677	androgen-induced 1	AIG1	4.24e-05	0.922516	1.012	0.0673667	1.26724	0.0037022	-1.50639	0.126618	-1.21471
14255718	ENSCAFT00000000493 // STX11 // syntaxin 11 // --- // 484019 /// XM_849451 // STX11 // s	STX11	ENSCAFT00000000493	ENSCAFT00000000493 // STX11 // syntaxin 11 // --- // 484019 /// XM_849451 // STX11 // s	syntaxin 11	STX11	0.053844	0.515393	-1.16638	0.565439	-1.14545	0.0183215	1.83621	0.680276	1.10198
14255803	ENSCAFT00000000532 // LOC100856634 // ras-related protein Rab-32-like // --- // 1008566	LOC100856634	ENSCAFT00000000532	ENSCAFT00000000532 // LOC100856634 // ras-related protein Rab-32-like // --- // 1008566	ras-related protein Rab-32-like	RAB32	5.17e-06	0.287748	1.29856	0.135308	1.45308	0.000794489	2.66423	0.0165552	1.88859
14255888	XM_533443 // UST // uronyl-2-sulfotransferase // --- // 476238 /// ENSCAFT00000000577 /	UST	XM_533443	XM_533443 // UST // uronyl-2-sulfotransferase // --- // 476238 /// ENSCAFT00000000577 /	uronyl-2-sulfotransferase	UST	0.000326858	0.0411382	1.56843	0.501893	1.14939	2.57e-05	3.25763	0.0105253	1.7984
14255945	XM_849647 // PPP1R14C // protein phosphatase 1, regulatory (inhibitor) subunit 14C // -	PPP1R14C	XM_849647	XM_849647 // PPP1R14C // protein phosphatase 1, regulatory (inhibitor) subunit 14C // -	protein phosphatase 1, regulatory (inhibitor) subunit 14C	PPP1R14C	0.0272622	0.082019	1.4466	0.221588	1.28797	0.0110151	-1.77159	0.917657	-1.02112
14255972	XM_533450 // MTHFD1L // methylenetetrahydrofolate dehydrogenase (NADP+ dependent) 1-lik	MTHFD1L	XM_533450				0.00027874	0.804363	1.04507	0.99885	1.00026	0.000385749	2.18724	0.819763	-1.04138
14256014	AJ313195 // ESR1 // estrogen receptor 1 // --- // 403640	ESR1	AJ313195				0.000447362	0.446901	1.15574	0.502343	1.13586	0.00159523	-2.02199	0.905076	1.02274
14256023	XM_849728 // MYCT1 // myc target 1 // --- // 612005 /// ENSCAFT00000000829 // MYCT1 //	MYCT1	XM_849728	XM_849728 // MYCT1 // myc target 1 // --- // 612005 /// ENSCAFT00000000829 // MYCT1 //	myc target 1	MYCT1	4.16e-05	0.0505931	-1.86313	0.247557	-1.42376	0.00927317	-2.38816	0.4068	-1.28507
14256095	---		---				0.00779718	0.455519	-1.13525	0.0341801	1.46825	0.00485851	-1.71883	0.992505	1.00158
14256126	XM_849878 // ZDHHC14 // zinc finger, DHHC-type containing 14 // --- // 612148	ZDHHC14	XM_849878	XM_849878 // ZDHHC14 // zinc finger, DHHC-type containing 14 // --- // 612148	zinc finger, DHHC-type containing 14	ZDHHC14	0.159288	0.504407	-1.21424	0.971151	1.0105	0.0859358	-1.68231	0.0466267	-1.84576
14256190	ENSCAFT00000001007 // TULP4 // tubby like protein 4 // --- // 484053 /// XM_541170 // T	TULP4	ENSCAFT00000001007	ENSCAFT00000001007 // TULP4 // tubby like protein 4 // --- // 484053 /// XM_541170 // T	tubby like protein 4	TULP4	0.0491	0.210511	1.18229	0.415526	-1.11327	0.00163099	-1.62511	0.327188	-1.13854
14256209	XM_003638766 // TMEM181 // transmembrane protein 181 // --- // 612198 /// ENSCAFT000000	TMEM181	XM_003638766	XM_003638766 // TMEM181 // transmembrane protein 181 // --- // 612198 /// ENSCAFT000000	transmembrane protein 181	TMEM181	0.0127756	0.517361	1.12915	0.18896	1.28625	0.00165612	1.99903	0.06441	1.43966
14256242	---		---				0.00210746	0.511229	-1.18748	0.74214	1.08939	0.046486	1.73643	0.0160259	1.99071
14256244	ENSCAFT00000001034 // FNDC1 // fibronectin type III domain containing 1 // --- // --- /	FNDC1	ENSCAFT00000001034	ENSCAFT00000001034 // FNDC1 // fibronectin type III domain containing 1 // --- // --- /	fibronectin type III domain containing 1 /// fibronectin type III domain containing 1	FNDC1	8.01e-06	0.436595	-1.15838	0.843233	-1.03773	0.000203502	2.4138	0.0100071	1.71278
14256273	XM_541180 // ACAT2 // acetyl-CoA acetyltransferase 2 // --- // 484063 /// ENSCAFT000000	ACAT2	XM_541180	XM_541180 // ACAT2 // acetyl-CoA acetyltransferase 2 // --- // 484063 /// ENSCAFT000000	acetyl-CoA acetyltransferase 2	ACAT2	0.00168092	0.123357	-1.24812	0.250429	1.17645	0.00540237	1.54977	0.00868202	1.50267
14256303	NM_001122602 // IGF2R // insulin-like growth factor 2 receptor // --- // 484067 /// ENS	IGF2R	NM_001122602	NM_001122602 // IGF2R // insulin-like growth factor 2 receptor // --- // 484067 /// ENS	insulin-like growth factor 2 receptor	IGF2R	1.82e-05	0.405003	-1.12214	0.654802	-1.06331	5.93e-05	2.06928	0.0124776	1.46099
14256404	XM_541188 // PACRG // PARK2 co-regulated // --- // 484071	PACRG	XM_541188	XM_541188 // PACRG // PARK2 co-regulated // --- // 484071	PARK2 co-regulated	PACRG	0.00459916	0.809412	-1.034	0.0823493	1.28757	0.00351259	-1.59411	0.839123	-1.02854
14256408	ENSCAFT00000001201 // PACRG // PARK2 co-regulated // --- // 484071	PACRG	ENSCAFT00000001201				0.0490282	0.20206	-1.21021	0.206652	-1.20776	0.0080817	-1.54273	0.982766	1.00315
14256468	ENSCAFT00000001341 // MLLT4 // myeloid/lymphoid or mixed-lineage leukemia (trithorax ho	MLLT4	ENSCAFT00000001341				6.53e-08	0.715052	-1.04253	0.410175	-1.09943	0.000989357	-1.56921	0.473176	1.08583
14256531	ENSCAFT00000036060 // DSE // dermatan sulfate epimerase // --- // 476271	DSE	ENSCAFT00000036060	ENSCAFT00000036060 // DSE // dermatan sulfate epimerase // --- // 476271	dermatan sulfate epimerase	DSE	0.0033937	0.91147	1.03027	0.53775	-1.18088	0.00474948	2.37499	0.0380201	1.81668
14256570	ENSCAFT00000001405 // KPNA5 // karyopherin alpha 5 (importin alpha 6) // --- // 484094	KPNA5	ENSCAFT00000001405	ENSCAFT00000001405 // KPNA5 // karyopherin alpha 5 (importin alpha 6) // --- // 484094	karyopherin alpha 5 (importin alpha 6)	KPNA5	0.0277291	0.0767046	1.2831	0.306999	-1.14914	0.00223805	-1.61382	0.636112	-1.0656
14256601	ENSCAFT00000001423 // VGLL2 // vestigial like 2 (Drosophila) // --- // 484097 /// XM_54	VGLL2	ENSCAFT00000001423	ENSCAFT00000001423 // VGLL2 // vestigial like 2 (Drosophila) // --- // 484097 /// XM_54	vestigial like 2 (Drosophila)	VGLL2	2.74e-08	0.768814	1.06139	0.729546	1.07263	0.00951811	-1.79823	0.426917	-1.1764
14256661	NM_001002951 // GJA1 // gap junction protein, alpha 1, 43kDa // --- // 403418 /// AY462	GJA1	NM_001002951	NM_001002951 // GJA1 // gap junction protein, alpha 1, 43kDa // --- // 403418 /// AY462	gap junction protein, alpha 1, 43kDa	GJA1	4.71e-11	0.252799	1.37362	0.680421	-1.1188	0.0148064	2.07658	0.337267	1.30305
14256682	ENSCAFT00000001533 // PKIB // protein kinase (cAMP-dependent, catalytic) inhibitor beta	PKIB	ENSCAFT00000001533				4.57e-07	0.495453	1.15696	0.0941036	-1.45062	7.96e-08	6.9219	0.124034	1.40397
14256686	XM_533484 // FABP7 // fatty acid binding protein 7, brain // --- // 476278 /// ENSCAFT0	FABP7	XM_533484	XM_533484 // FABP7 // fatty acid binding protein 7, brain // --- // 476278 /// ENSCAFT0	fatty acid binding protein 7, brain	FABP7	2.09e-05	0.737522	-1.05524	0.344496	1.166	2.92e-06	3.02236	0.106888	1.30911
14256693	XM_533485 // SMPDL3A // sphingomyelin phosphodiesterase, acid-like 3A // --- // 476279	SMPDL3A	XM_533485	XM_533485 // SMPDL3A // sphingomyelin phosphodiesterase, acid-like 3A // --- // 476279	sphingomyelin phosphodiesterase, acid-like 3A	SMPDL3A	4.43e-05	0.329506	-1.57472	0.356922	-1.53463	3.57e-06	22.5409	0.413234	1.46124
14256708	ENSCAFT00000001579 // NKAIN2 // Na+/K+ transporting ATPase interacting 2 // --- // ---	NKAIN2	ENSCAFT00000001579	ENSCAFT00000001579 // NKAIN2 // Na+/K+ transporting ATPase interacting 2 // --- // ---	Na+/K+ transporting ATPase interacting 2 /// Na+/K+ transporting ATPase interacting 2	NKAIN2	0.000529154	0.00334365	-2.48727	0.00421302	2.41619	0.464477	-1.21938	0.939109	1.02075
14256724	ENSCAFT00000001582 // TPD52L1 // tumor protein D52-like 1 // --- // 612660 /// XM_85039	TPD52L1	ENSCAFT00000001582	ENSCAFT00000001582 // TPD52L1 // tumor protein D52-like 1 // --- // 612660 /// XM_85039	tumor protein D52-like 1	TPD52L1	2.34e-07	0.187784	1.23594	0.906913	-1.01846	0.00106668	-1.84665	0.497459	1.11281
14256731	ENSCAFT00000001613 // HINT3 // histidine triad nucleotide binding protein 3 // --- // 4	HINT3	ENSCAFT00000001613	ENSCAFT00000001613 // HINT3 // histidine triad nucleotide binding protein 3 // --- // 4	histidine triad nucleotide binding protein 3	HINT3	4.13e-06	0.608575	-1.06166	0.5394	-1.07448	0.00162268	-1.54271	0.0365333	-1.29867
14256768	---		---				0.309238	0.0455945	2.23379	0.991645	-1.00395	0.382844	-1.39469	0.527035	1.27091
14256795	XM_003432522 // LAMA2 // laminin, alpha 2 // --- // 100683420	LAMA2	XM_003432522				5.79e-09	0.00261664	1.83338	0.0979616	1.34895	0.000573979	2.07298	0.0536712	1.42582
14256801	ENSCAFT00000036090 // LAMA2 // laminin, alpha 2 // --- // 100683420 /// ENSCAFT00000036	LAMA2	ENSCAFT00000036090	ENSCAFT00000036090 // LAMA2 // laminin, alpha 2 // --- // 100683420 /// ENSCAFT00000036	laminin, alpha 2	LAMA2	4.96e-10	0.0182519	1.48029	0.104101	1.29325	3.65e-05	2.3223	0.000597778	1.88853
14256889	---		---				0.021387	0.139704	1.28929	0.691123	-1.06839	0.0141756	-1.5682	0.602866	1.09065
14256891	XM_541245 // AKAP7 // A kinase (PRKA) anchor protein 7 // --- // 484128 /// ENSCAFT0000	AKAP7	XM_541245	XM_541245 // AKAP7 // A kinase (PRKA) anchor protein 7 // --- // 484128 /// ENSCAFT0000	A kinase (PRKA) anchor protein 7	AKAP7	0.0287128	0.434943	1.12743	0.659957	1.06944	0.00621228	-1.60252	0.570354	-1.09066
14256951	XM_003638869 // LOC100856694 // zinc finger protein 367-like // --- // 100856694 /// EN	LOC100856694	XM_003638869	XM_003638869 // LOC100856694 // zinc finger protein 367-like // --- // 100856694 /// EN	zinc finger protein 367-like	ZNF367	2.69e-05	0.841403	-1.03274	0.432354	1.13611	0.673429	-1.07038	0.0110441	1.57639
14257031	XM_843213 // FBP1 // fructose-1,6-bisphosphatase 1 // --- // 476299 /// ENSCAFT00000002	FBP1	XM_843213	XM_843213 // FBP1 // fructose-1,6-bisphosphatase 1 // --- // 476299 /// ENSCAFT00000002	fructose-1,6-bisphosphatase 1	FBP1	0.00112616	0.645737	1.13947	0.615553	-1.1534	0.000251481	3.68358	0.841887	-1.05813
14257042	XM_533504 // FBP2 // fructose-1,6-bisphosphatase 2 // --- // 476300 /// ENSCAFT00000002	FBP2	XM_533504	XM_533504 // FBP2 // fructose-1,6-bisphosphatase 2 // --- // 476300 /// ENSCAFT00000002	fructose-1,6-bisphosphatase 2	FBP2	4.51e-09	0.0803887	-1.54238	0.199656	-1.3642	0.000810818	-2.5993	0.537741	1.15742
14257074	XM_844342 // ISCA1 // iron-sulfur cluster assembly 1 homolog (S. cerevisiae) // --- //	ISCA1	XM_844342	XM_844342 // ISCA1 // iron-sulfur cluster assembly 1 homolog (S. cerevisiae) // --- //	iron-sulfur cluster assembly 1 homolog (S. cerevisiae)	ISCA1	0.000220784	0.171622	-1.21565	0.140948	-1.23534	0.00459779	-1.56699	0.00509749	-1.55655
14257094	ENSCAFT00000002116 // AGTPBP1 // ATP/GTP binding protein 1 // --- // --- /// XM_541263	AGTPBP1	ENSCAFT00000002116	ENSCAFT00000002116 // AGTPBP1 // ATP/GTP binding protein 1 // --- // --- /// XM_541263	ATP/GTP binding protein 1 /// ATP/GTP binding protein 1	AGTPBP1	1.75e-05	0.70952	1.0333	0.608784	-1.04614	2.83e-07	-2.07022	0.0573641	-1.19353
14257180	XM_533513 // GKAP1 // G kinase anchoring protein 1 // --- // 476311 /// ENSCAFT00000002	GKAP1	XM_533513				9.96e-07	0.96923	1.00501	0.716955	-1.04816	0.000198399	-1.8425	0.917317	-1.01353
14257199	XM_541268 // FRMD3 // FERM domain containing 3 // --- // 484151	FRMD3	XM_541268	XM_541268 // FRMD3 // FERM domain containing 3 // --- // 484151	FERM domain containing 3	FRMD3	0.0015406	0.0337849	1.42165	0.01742	1.49452	0.000385934	-1.96911	0.0700982	1.34197
14257201	ENSCAFT00000002265 // FRMD3 // FERM domain containing 3 // --- // 484151 /// ENSCAFT000	FRMD3	ENSCAFT00000002265				0.0199367	0.691426	1.13017	0.0527542	1.88383	0.0022697	-2.9977	0.0812972	1.75639
14257218	ENSCAFT00000002269 // RASEF // RAS and EF-hand domain containing // --- // --- /// XM_5	RASEF	ENSCAFT00000002269				1.49e-05	0.00328601	-1.64946	0.00304055	-1.65828	0.012724	-1.50182	0.355403	-1.14799
14257236	ENSCAFT00000002285 // TLE1 // transducin-like enhancer of split 1 (E(sp1) homolog, Dros	TLE1	ENSCAFT00000002285	ENSCAFT00000002285 // TLE1 // transducin-like enhancer of split 1 (E(sp1) homolog, Dros	transducin-like enhancer of split 1 (E(sp1) homolog, Drosophila)	TLE1	0.000410561	0.574626	-1.11788	0.932695	-1.01683	0.122809	1.37279	0.0127852	1.72455
14257258	NM_001003249 // GNAQ // guanine nucleotide binding protein (G protein), q polypeptide /	GNAQ	NM_001003249	NM_001003249 // GNAQ // guanine nucleotide binding protein (G protein), q polypeptide /	guanine nucleotide binding protein (G protein), q polypeptide	GNAQ	0.000473815	0.442662	-1.07534	0.206681	-1.12912	0.00401893	1.36293	0.000113933	1.59635
14257275	ENSCAFT00000002587 // PRUNE2 // prune homolog 2 (Drosophila) // --- // 484157 /// ENSCA	PRUNE2	ENSCAFT00000002587	ENSCAFT00000002587 // PRUNE2 // prune homolog 2 (Drosophila) // --- // 484157 /// ENSCA	prune homolog 2 (Drosophila)	PRUNE2	4.76e-08	0.588559	1.17578	0.797799	1.07941	6.06e-06	6.93967	0.013685	2.25304
14257297	ENSCAFT00000037308 // NMRK1 // nicotinamide riboside kinase 1 // --- // 484162 /// ENSC	NMRK1	ENSCAFT00000037308	ENSCAFT00000037308 // NMRK1 // nicotinamide riboside kinase 1 // --- // 484162 /// ENSC	nicotinamide riboside kinase 1	NMRK1	0.0539855	0.834268	-1.03668	0.0340201	-1.48079	0.00633738	-1.70175	0.825632	1.03866
14257308	ENSCAFT00000002668 // C1H9orf41 // chromosome 1 open reading frame, human C9orf41 // --	C1H9orf41	ENSCAFT00000002668				1.21e-08	0.00342612	-1.38708	0.484779	-1.07058	4.3e-07	-2.17694	0.023575	1.26946
14257361	XM_533525 // ALDH1A1 // aldehyde dehydrogenase 1 family, member A1 // --- // 476323 ///	ALDH1A1	XM_533525	XM_533525 // ALDH1A1 // aldehyde dehydrogenase 1 family, member A1 // --- // 476323 ///	aldehyde dehydrogenase 1 family, member A1	ALDH1A1	1.44e-07	0.215676	-1.24792	0.91931	1.01784	0.62177	1.09027	0.0181597	1.57147
14257375	XM_844335 // ZFAND5 // zinc finger, AN1-type domain 5 // --- // 476324 /// ENSCAFT00000	ZFAND5	XM_844335	XM_844335 // ZFAND5 // zinc finger, AN1-type domain 5 // --- // 476324 /// ENSCAFT00000	zinc finger, AN1-type domain 5	ZFAND5	0.00330725	0.0249039	1.50833	0.470107	1.13074	0.0833107	-1.35901	0.468786	-1.13116
14257388	XM_541287 // TMEM2 // transmembrane protein 2 // --- // 484171 /// ENSCAFT00000002882 /	TMEM2	XM_541287	XM_541287 // TMEM2 // transmembrane protein 2 // --- // 484171 /// ENSCAFT00000002882 /	transmembrane protein 2	TMEM2	7.26e-05	0.0360706	1.32362	0.0042126	1.50445	0.000492507	1.70478	0.497108	1.08887
14257470	ENSCAFT00000003108 // DOCK8 // dedicator of cytokinesis 8 // --- // --- /// XM_533535 /	DOCK8	ENSCAFT00000003108				2.55e-05	0.794816	-1.04579	0.718417	-1.06411	0.00475083	1.74141	0.761024	-1.05378
14257513	ENSCAFT00000003131 // KANK1 // KN motif and ankyrin repeat domains 1 // --- // 10068727	KANK1	ENSCAFT00000003131	ENSCAFT00000003131 // KANK1 // KN motif and ankyrin repeat domains 1 // --- // 10068727	KN motif and ankyrin repeat domains 1	KANK1	0.00836537	0.412491	1.16354	0.705365	1.07174	0.00111676	-2.04064	0.0895896	-1.38442
14257542	XM_845066 // SMARCA2 // SWI/SNF related, matrix associated, actin dependent regulator o	SMARCA2	XM_845066	XM_845066 // SMARCA2 // SWI/SNF related, matrix associated, actin dependent regulator o	SWI/SNF related, matrix associated, actin dependent regulator of chromatin, subfamily a, member 2	SMARCA2	5.71e-06	0.546242	1.06955	0.821678	1.0253	7.74e-06	-2.02496	0.30153	-1.12348
14257624	XM_541299 // RCL1 // RNA terminal phosphate cyclase-like 1 // --- // 484183 /// ENSCAFT	RCL1	XM_541299	XM_541299 // RCL1 // RNA terminal phosphate cyclase-like 1 // --- // 484183 /// ENSCAFT	RNA terminal phosphate cyclase-like 1	RCL1	2e-12	0.104692	-1.15408	0.0125414	-1.26392	1.53e-05	-1.66228	0.3096	1.09136
14257661	ENSCAFT00000003347 // CD274 // CD274 molecule // --- // 484186 /// ENSCAFT00000035740 /	CD274	ENSCAFT00000003347	ENSCAFT00000003347 // CD274 // CD274 molecule // --- // 484186 /// ENSCAFT00000035740 /	CD274 molecule	CD274	0.138562	0.345974	1.34142	0.732988	-1.11073	0.00982098	2.42572	0.805631	1.07861
14257702	---		---				2.41e-05	0.0545119	-1.69197	0.384597	-1.25433	1.23e-06	6.72805	0.347407	1.27813
14257709	XM_541308 // SPTLC1 // serine palmitoyltransferase, long chain base subunit 1 // --- //	SPTLC1	XM_541308	XM_541308 // SPTLC1 // serine palmitoyltransferase, long chain base subunit 1 // --- //	serine palmitoyltransferase, long chain base subunit 1	SPTLC1	0.000148701	0.415787	1.11391	0.221989	1.17832	0.00359442	1.55293	0.188421	1.19412
14257734	XM_003638793 // LOC100855456 // nuclear factor interleukin-3-regulated protein-like //	LOC100855456	XM_003638793	XM_003638793 // LOC100855456 // nuclear factor interleukin-3-regulated protein-like //	nuclear factor interleukin-3-regulated protein-like	NFIL3	0.000657187	0.579769	1.13453	0.872079	1.03721	0.00551706	2.04577	0.854828	-1.0424
14257752	---		---				3.88e-05	0.354816	-1.10069	0.366327	1.09812	2.27e-05	-1.80977	0.230217	-1.1338
14257849	ENSCAFT00000003617 // ASPN // asporin // --- // 610685	ASPN	ENSCAFT00000003617	ENSCAFT00000003617 // ASPN // asporin // --- // 610685	asporin	ASPN	0.0152715	0.805209	-1.06801	0.104303	1.5713	0.00291957	2.50991	0.93807	-1.02093
14258036	ENSCAFT00000022566 // ZNF211 // zinc finger protein 211 // --- // 610960	ZNF211	ENSCAFT00000022566	ENSCAFT00000022566 // ZNF211 // zinc finger protein 211 // --- // 610960	zinc finger protein 211	ZNF211	0.036153	0.037628	-1.40053	0.866357	-1.02574	0.00289232	-1.68514	0.495353	-1.10926
14258055	HM771320 // PEG3 // paternally expressed 3 // --- // 476371	PEG3	HM771320	HM771320 // PEG3 // paternally expressed 3 // --- // 476371	paternally expressed 3	PEG3	0.00227571	0.680112	-1.10384	0.595664	-1.13584	0.0162213	1.88129	0.0318787	1.73857
14258082	---		---				0.0258237	0.215236	-1.17157	0.592955	1.06922	0.0789898	1.25888	0.00209595	-1.56767
14258134	XM_003432700 // SBK2 // SH3-binding domain kinase family, member 2 // --- // 100688568	SBK2	XM_003432700				7.05e-05	0.03132	-1.59193	0.372213	-1.19828	0.00412738	-1.93221	0.563336	-1.1233
14258138	ENSCAFT00000037111 // ISOC2 // isochorismatase domain containing 2 // --- // 609103 ///	ISOC2	ENSCAFT00000037111	ENSCAFT00000037111 // ISOC2 // isochorismatase domain containing 2 // --- // 609103 ///	isochorismatase domain containing 2	ISOC2	0.37555	0.44633	-1.16292	0.385063	1.18844	0.458673	-1.15812	0.0341126	-1.56491
14258313	XM_541424 // LAIR1 // leukocyte-associated immunoglobulin-like receptor 1 // --- // 484	LAIR1	XM_541424	XM_541424 // LAIR1 // leukocyte-associated immunoglobulin-like receptor 1 // --- // 484	leukocyte-associated immunoglobulin-like receptor 1	LAIR1	0.000119677	0.298132	-1.13905	0.241356	1.1587	3.72e-06	2.29911	0.562083	1.07431
14258338	XM_003432706 // MBOAT7 // membrane bound O-acyltransferase domain containing 7 // --- /	MBOAT7	XM_003432706	XM_003432706 // MBOAT7 // membrane bound O-acyltransferase domain containing 7 // --- /	membrane bound O-acyltransferase domain containing 7	MBOAT7	0.0268422	0.47625	1.10963	0.459211	1.11422	0.00195414	1.6942	0.271164	-1.17648
14258419	ENSCAFT00000004384 // ZNF519 // zinc finger protein 519 // --- // ---	ZNF519	ENSCAFT00000004384	ENSCAFT00000004384 // ZNF519 // zinc finger protein 519 // --- // ---	zinc finger protein 519	ZNF519	9.48e-09	0.445534	1.10451	0.173899	1.19825	0.0104991	1.44515	3.89e-06	2.38883
14258436	---		---				0.17201	0.0112098	2.56939	0.789707	-1.09341	0.728008	-1.12361	0.313453	1.40877
14258467	---		---				5.52e-05	0.462939	-1.09391	0.472748	-1.09174	0.00180677	-1.56156	0.810358	1.02955
14258472	ENSCAFT00000004505 // HAS1 // hyaluronan synthase 1 // --- // 611700 /// XM_849398 // H	HAS1	ENSCAFT00000004505	ENSCAFT00000004505 // HAS1 // hyaluronan synthase 1 // --- // 611700 /// XM_849398 // H	hyaluronan synthase 1	HAS1	0.0353292	0.581124	1.149	0.867803	1.0426	0.0241937	1.84764	0.409723	-1.23218
14258649	ENSCAFT00000037669 // KLK15 // kallikrein-related peptidase 15 // --- // 480822 /// ENS	KLK15	ENSCAFT00000037669				0.000256678	0.269891	-1.18267	0.315791	1.16419	0.893259	-1.02022	0.011005	-1.525
14258654	NM_001003262 // KLK1 // kallikrein 1 // --- // 403942 /// ENSCAFT00000004663 // KLK1 //	KLK1	NM_001003262	NM_001003262 // KLK1 // kallikrein 1 // --- // 403942 /// ENSCAFT00000004663 // KLK1 //	kallikrein 1	KLK1	0.000917558	0.0344177	-1.53181	0.97854	-1.00505	0.00135333	2.04221	0.293968	-1.22157
14258668	XM_541472 // LOC484356 // uncharacterized LOC484356 // --- // 484356 /// ENSCAFT0000000	LOC484356	XM_541472				2.88e-05	0.116739	1.18174	0.287559	-1.11715	0.000468445	1.55403	0.119877	-1.17994
14258909	ENSCAFT00000005987 // LOC100856702 // orphan sodium- and chloride-dependent neurotransm	LOC100856702	ENSCAFT00000005987	ENSCAFT00000005987 // LOC100856702 // orphan sodium- and chloride-dependent neurotransm	orphan sodium- and chloride-dependent neurotransmitter transporter NTT5-like	SLC6A16	0.0430643	0.600768	1.0807	0.0224725	-1.44368	0.009089	-1.53923	0.11744	1.27197
14259007	NM_001047981 // HSD17B14 // hydroxysteroid (17-beta) dehydrogenase 14 // --- // 476420	HSD17B14	NM_001047981	NM_001047981 // HSD17B14 // hydroxysteroid (17-beta) dehydrogenase 14 // --- // 476420	hydroxysteroid (17-beta) dehydrogenase 14	HSD17B14	0.0018314	0.0320501	-1.38343	0.000449616	-1.8364	0.824877	-1.03158	0.576514	-1.08199
14259033	ENSCAFT00000006278 // IZUMO1 // izumo sperm-egg fusion 1 // --- // 612013	IZUMO1	ENSCAFT00000006278	ENSCAFT00000006278 // IZUMO1 // izumo sperm-egg fusion 1 // --- // 612013	izumo sperm-egg fusion 1	IZUMO1	0.00104799	0.665377	-1.06062	0.346668	1.13826	0.00133434	-1.67855	0.0072577	-1.50775
14259056	XM_849741 // MAMSTR // MEF2 activating motif and SAP domain containing transcriptional	MAMSTR	XM_849741	XM_849741 // MAMSTR // MEF2 activating motif and SAP domain containing transcriptional	MEF2 activating motif and SAP domain containing transcriptional regulator	MAMSTR	1.2e-07	0.0976972	-1.37469	0.0445255	-1.48355	0.00460372	1.81386	0.871741	-1.03013
14259108	XM_541521 // KDELR1 // KDEL (Lys-Asp-Glu-Leu) endoplasmic reticulum protein retention r	KDELR1	XM_541521	XM_541521 // KDELR1 // KDEL (Lys-Asp-Glu-Leu) endoplasmic reticulum protein retention r	KDEL (Lys-Asp-Glu-Leu) endoplasmic reticulum protein retention receptor 1	KDELR1	0.0213218	0.0324918	1.3834	0.490129	1.10287	0.000860188	1.76208	0.985151	1.00262
14259113	ENSCAFT00000006456 // TMEM143 // transmembrane protein 143 // --- // 612068 /// ENSCAFT	TMEM143	ENSCAFT00000006456	ENSCAFT00000006456 // TMEM143 // transmembrane protein 143 // --- // 612068 /// ENSCAFT	transmembrane protein 143	TMEM143	0.00396243	0.1998	-1.21755	0.807242	-1.03719	0.000187161	-2.03388	0.445332	-1.12207
14259264	XM_541540 // SLC1A5 // solute carrier family 1 (neutral amino acid transporter), member	SLC1A5	XM_541540	XM_541540 // SLC1A5 // solute carrier family 1 (neutral amino acid transporter), member	solute carrier family 1 (neutral amino acid transporter), member 5	SLC1A5	0.00221598	0.392101	1.26911	0.418689	1.25221	4.81e-05	4.44218	0.754149	1.09016
14259339	XM_533638 // SYMPK // symplekin // --- // 476431	SYMPK	XM_533638	XM_533638 // SYMPK // symplekin // --- // 476431	symplekin	SYMPK	0.10241	0.785338	-1.05096	0.90621	1.02171	0.00525089	-1.785	0.119679	1.34316
14259366	XM_533639 // RSPH6A // radial spoke head 6 homolog A (Chlamydomonas) // --- // 476432 /	RSPH6A	XM_533639	XM_533639 // RSPH6A // radial spoke head 6 homolog A (Chlamydomonas) // --- // 476432 /	radial spoke head 6 homolog A (Chlamydomonas)	RSPH6A	0.000504219	0.417046	1.09549	0.780443	1.03152	0.000705256	-1.58051	0.626658	-1.0558
14259380	ENSCAFT00000007064 // DMPK // dystrophia myotonica-protein kinase // --- // 484436 ///	DMPK	ENSCAFT00000007064	ENSCAFT00000007064 // DMPK // dystrophia myotonica-protein kinase // --- // 484436 ///	dystrophia myotonica-protein kinase	DMPK	0.00649217	0.761368	-1.04671	0.934725	1.01237	0.00222716	1.71114	0.185161	1.22704
14259438	ENSCAFT00000007156 // RTN2 // reticulon 2 // --- // ---	RTN2	ENSCAFT00000007156	ENSCAFT00000007156 // RTN2 // reticulon 2 // --- // ---	reticulon 2	RTN2	7.01e-13	0.00154308	-1.50642	0.0756446	-1.22673	0.746635	-1.03599	0.867707	1.01837
14259598	ENSCAFT00000007613 // PLAUR // plasminogen activator, urokinase receptor // --- // 4764	PLAUR	ENSCAFT00000007613	ENSCAFT00000007613 // PLAUR // plasminogen activator, urokinase receptor // --- // 4764	plasminogen activator, urokinase receptor	PLAUR	0.0127511	0.316029	-1.2605	0.598183	-1.1278	0.00031262	2.78109	0.98565	-1.00409
14259697	XM_548598 // CEACAM21 // carcinoembryonic antigen-related cell adhesion molecule 21 //	CEACAM21	XM_548598				0.0253377	0.150714	1.53885	0.350684	1.31593	0.0069151	2.42205	0.78511	1.08241
14259738	XM_533656 // PAFAH1B3 // platelet-activating factor acetylhydrolase 1b, catalytic subun	PAFAH1B3	XM_533656	XM_533656 // PAFAH1B3 // platelet-activating factor acetylhydrolase 1b, catalytic subun	platelet-activating factor acetylhydrolase 1b, catalytic subunit 3 (29kDa)	PAFAH1B3	0.0263496	0.456657	-1.09532	0.245114	-1.1549	0.0032825	1.50978	0.321029	-1.13001
14259822	XM_541600 // ATP5SL // ATP5S-like // --- // 484486 /// ENSCAFT00000008025 // ATP5SL //	ATP5SL	XM_541600	XM_541600 // ATP5SL // ATP5S-like // --- // 484486 /// ENSCAFT00000008025 // ATP5SL //	ATP5S-like	ATP5SL	0.000709877	0.103104	-1.18357	0.0708834	-1.2076	0.000304945	-1.56363	0.0879583	1.19383
14259875	---		---				0.333284	0.376308	1.33651	0.264627	1.44553	0.0429605	-2.01533	0.906521	-1.03876
14259952	ENSCAFT00000008640 // C1H19orf47 // chromosome 1 open reading frame, human C19orf47 //	C1H19orf47	ENSCAFT00000008640				0.000642522	0.844457	1.02249	0.19778	-1.16172	5.54e-05	-1.83299	0.0212375	-1.32961
14259976	---		---				0.0018462	0.00331419	1.59046	0.961443	-1.00663	0.248323	-1.17502	0.157631	-1.22088
14259980	---		---				0.231795	0.377899	-1.23297	0.034328	-1.70609	0.0881154	-1.52105	0.923466	1.02279
14260012	XM_541620 // DYRK1B // dual-specificity tyrosine-(Y)-phosphorylation regulated kinase 1	DYRK1B	XM_541620	XM_541620 // DYRK1B // dual-specificity tyrosine-(Y)-phosphorylation regulated kinase 1	dual-specificity tyrosine-(Y)-phosphorylation regulated kinase 1B	DYRK1B	2.56e-11	0.798863	1.03169	0.968982	1.00477	0.000597068	-1.67041	0.712208	-1.04625
14260050	XM_848255 // GMFG // glia maturation factor, gamma // --- // 611578 /// ENSCAFT00000008	GMFG	XM_848255	XM_848255 // GMFG // glia maturation factor, gamma // --- // 611578 /// ENSCAFT00000008	glia maturation factor, gamma	GMFG	0.000282389	0.10234	-1.5808	0.65946	-1.12597	6.96e-06	5.61275	0.904086	-1.03288
14260185	ENSCAFT00000009479 // MAP4K1 // mitogen-activated protein kinase kinase kinase kinase 1	MAP4K1	ENSCAFT00000009479	ENSCAFT00000009479 // MAP4K1 // mitogen-activated protein kinase kinase kinase kinase 1	mitogen-activated protein kinase kinase kinase kinase 1	MAP4K1	0.0140841	0.299117	-1.16118	0.468999	1.10881	0.00705024	1.53731	0.516615	1.09675
14260211	ENSCAFT00000009542 // RASGRP4 // RAS guanyl releasing protein 4 // --- // 484528 /// XM	RASGRP4	ENSCAFT00000009542				0.033059	0.482836	1.13968	0.49347	-1.13603	0.00110757	2.05816	0.25274	-1.24101
14260285	---		---				0.0402061	0.856665	1.04941	0.209043	-1.41044	0.0286804	1.88071	0.670675	1.12054
14260358	NM_001197117 // TYROBP // TYRO protein tyrosine kinase binding protein // --- // 476477	TYROBP	NM_001197117	NM_001197117 // TYROBP // TYRO protein tyrosine kinase binding protein // --- // 476477	TYRO protein tyrosine kinase binding protein	TYROBP	0.00018168	0.307166	-1.56	0.438694	1.39768	3.49e-06	18.4324	0.287606	1.58998
14260619	ENSCAFT00000037061 // C1H19orf12 // chromosome 1 open reading frame, human C19orf12 //	C1H19orf12	ENSCAFT00000037061				0.031016	0.316846	-1.13007	0.438641	1.09856	0.00158111	-1.56739	0.098534	-1.23072
14260634	ENSCAFT00000000001 // LOC100856150 // ectonucleotide pyrophosphatase/phosphodiesterase	LOC100856150	ENSCAFT00000000001	ENSCAFT00000000001 // LOC100856150 // ectonucleotide pyrophosphatase/phosphodiesterase	ectonucleotide pyrophosphatase/phosphodiesterase family member 1-like	ENPP1	0.000708947	0.319379	1.21044	0.349501	1.19615	0.000316358	2.33681	0.0965029	1.3884
14260658	---		---				0.0172934	0.25017	1.19099	0.652432	-1.06954	0.0103018	-1.53073	0.709482	1.05713
14260668	ENSCAFT00000037436 // RBFA // ribosome binding factor A (putative) // --- // 606936 ///	RBFA	ENSCAFT00000037436	ENSCAFT00000037436 // RBFA // ribosome binding factor A (putative) // --- // 606936 ///	ribosome binding factor A (putative)	RBFA	0.000193602	0.241816	-1.12414	0.481075	-1.07192	0.00017635	-1.59553	0.335159	-1.1004
14260786	---		---				0.0870995	0.263532	-1.28518	0.61813	-1.11636	0.0191175	1.758	0.343405	-1.23541
14260801	XM_843360 // CNDP2 // CNDP dipeptidase 2 (metallopeptidase M20 family) // --- // 476166	CNDP2	XM_843360	XM_843360 // CNDP2 // CNDP dipeptidase 2 (metallopeptidase M20 family) // --- // 476166	CNDP dipeptidase 2 (metallopeptidase M20 family)	CNDP2	0.0169465	0.639947	-1.06514	0.390833	1.12382	0.000481722	1.78181	0.434452	1.11195
14260836	ENSCAFT00000036237 // DOK6 // docking protein 6 // --- // 476173 /// ENSCAFT00000000059	DOK6	ENSCAFT00000036237	ENSCAFT00000036237 // DOK6 // docking protein 6 // --- // 476173 /// ENSCAFT00000000059	docking protein 6	DOK6	3.04e-11	0.985206	-1.00366	0.535824	-1.13058	0.0290184	-1.59228	0.510243	-1.13955
14260846	XM_541062 // CCDC102B // coiled-coil domain containing 102B // --- // 483942 /// ENSCAF	CCDC102B	XM_541062	XM_541062 // CCDC102B // coiled-coil domain containing 102B // --- // 483942 /// ENSCAF	coiled-coil domain containing 102B	CCDC102B	0.000249286	0.797079	1.0627	0.00822403	-2.01609	0.150554	-1.42075	0.861084	-1.04223
14260868	ENSCAFT00000014781 // SERPINB8 // serpin peptidase inhibitor, clade B (ovalbumin), memb	SERPINB8	ENSCAFT00000014781	ENSCAFT00000014781 // SERPINB8 // serpin peptidase inhibitor, clade B (ovalbumin), memb	serpin peptidase inhibitor, clade B (ovalbumin), member 8	SERPINB8	0.0149373	0.688527	1.12754	0.896768	-1.03952	0.00307048	2.78504	0.961379	-1.01457
14260875	XM_541071 // SERPINB10 // serpin peptidase inhibitor, clade B (ovalbumin), member 10 //	SERPINB10	XM_541071	XM_541071 // SERPINB10 // serpin peptidase inhibitor, clade B (ovalbumin), member 10 //	serpin peptidase inhibitor, clade B (ovalbumin), member 10	SERPINB10	0.000202118	0.444969	1.22564	0.358397	1.27848	4.52e-05	4.21225	0.608411	1.14542
14260952	ENSCAFT00000036489 // ZCCHC2 // zinc finger, CCHC domain containing 2 // --- // 476180	ZCCHC2	ENSCAFT00000036489	ENSCAFT00000036489 // ZCCHC2 // zinc finger, CCHC domain containing 2 // --- // 476180	zinc finger, CCHC domain containing 2	ZCCHC2	0.00120431	0.252871	1.17761	0.705978	-1.05436	0.00691366	1.53258	0.800107	1.03612
14261036	NM_001195771 // PMAIP1 // phorbol-12-myristate-13-acetate-induced protein 1 // --- // 1	PMAIP1	NM_001195771	NM_001195771 // PMAIP1 // phorbol-12-myristate-13-acetate-induced protein 1 // --- // 1	phorbol-12-myristate-13-acetate-induced protein 1	PMAIP1	0.000131497	0.0933397	-2.36166	0.503883	1.39003	9.4e-06	21.429	0.0547832	2.71263
14261098	XM_533393 // NEDD4L // neural precursor cell expressed, developmentally down-regulated	NEDD4L	XM_533393	XM_533393 // NEDD4L // neural precursor cell expressed, developmentally down-regulated	neural precursor cell expressed, developmentally down-regulated 4-like, E3 ubiquitin protein ligase	NEDD4L	0.00253072	0.513347	-1.072	0.524739	-1.06997	0.571827	-1.06187	0.000936857	1.52322
14261129	XM_533395 // WDR7 // WD repeat domain 7 // --- // 476191	WDR7	XM_533395	XM_533395 // WDR7 // WD repeat domain 7 // --- // 476191	WD repeat domain 7	WDR7	0.014803	0.290634	1.14819	0.366682	-1.12465	0.00197204	1.59512	0.698173	-1.05119
14261167	ENSCAFT00000000238 // C18orf54 // chromosome 18 open reading frame 54 // --- // --- ///	C18orf54	ENSCAFT00000000238				7.64e-05	0.59685	1.08302	0.388934	1.13983	0.00508814	1.61502	0.012456	1.51582
14261177	ENSCAFT00000037493 // LOC100684977 // thymosin beta-4-like // --- // 100684977 /// ENSC	LOC100684977	ENSCAFT00000037493	ENSCAFT00000037493 // LOC100684977 // thymosin beta-4-like // --- // 100684977 /// ENSC	thymosin beta-4-like /// thymosin beta-4-like	TMSB4X	0.000207883	0.113328	-1.32935	0.35693	-1.17494	2.42e-05	2.70675	0.225501	1.23893
14261220	---		---				0.0402454	0.00351153	-2.58333	0.857347	-1.05201	0.0375775	-1.87624	0.171678	-1.48758
14261255	XM_541099 // MC5R // melanocortin 5 receptor // --- // 483981 /// ENSCAFT00000000277 //	MC5R	XM_541099	XM_541099 // MC5R // melanocortin 5 receptor // --- // 483981 /// ENSCAFT00000000277 //	melanocortin 5 receptor	MC5R	0.0279942	0.136829	-1.23623	0.296447	-1.15734	0.0049175	-1.5548	0.106077	-1.26096
14261278	---		---				0.0225677	0.0343957	-1.55448	0.479455	-1.14813	0.0687041	-1.45111	0.86245	1.03416
14261282	XM_541103 // MOXD1 // monooxygenase, DBH-like 1 // --- // 483986 /// ENSCAFT00000000292	MOXD1	XM_541103	XM_541103 // MOXD1 // monooxygenase, DBH-like 1 // --- // 483986 /// ENSCAFT00000000292	monooxygenase, DBH-like 1	MOXD1	0.000186039	0.701879	-1.03925	0.0396748	-1.24762	0.000157066	1.6242	0.411835	-1.08681
14261310	NM_001003372 // VNN1 // vanin 1 // --- // 442973 /// ENSCAFT00000000297 // VNN1 // vani	VNN1	NM_001003372	NM_001003372 // VNN1 // vanin 1 // --- // 442973 /// ENSCAFT00000000297 // VNN1 // vani	vanin 1	VNN1	0.000350478	0.0381747	-1.60545	0.0113813	-1.82019	0.325649	-1.23674	0.0928717	-1.45422
14261338	XM_541111 // SLC2A12 // solute carrier family 2 (facilitated glucose transporter), memb	SLC2A12	XM_541111				5.69e-07	0.154546	-1.22265	0.29257	-1.15766	1.92e-07	-3.21054	0.460749	1.10702
14261343	ENSCAFT00000000342 // SGK1 // serum/glucocorticoid regulated kinase 1 // --- // 403647	SGK1	ENSCAFT00000000342	ENSCAFT00000000342 // SGK1 // serum/glucocorticoid regulated kinase 1 // --- // 403647	serum/glucocorticoid regulated kinase 1	SGK1	4.97e-06	0.632304	-1.11757	0.73299	1.08232	0.0122482	1.90268	0.0615116	1.58123
14261388	XM_533417 // AHI1 // Abelson helper integration site 1 // --- // 476212 /// ENSCAFT0000	AHI1	XM_533417				0.0203515	0.00274966	1.60149	0.094854	1.26679	0.081954	1.28048	0.285786	1.15847
14261405	XM_003638757 // FAM54A // family with sequence similarity 54, member A // --- // 483997	FAM54A	XM_003638757	XM_003638757 // FAM54A // family with sequence similarity 54, member A // --- // 483997	family with sequence similarity 54, member A	FAM54A	0.000124408	0.214569	-1.2853	0.835644	-1.0418	0.000139666	2.62418	0.384392	1.18968
14261486	ENSCAFT00000000413 // LOC100856077 // interferon gamma receptor 1-like // --- // 100856	LOC100856077	ENSCAFT00000000413	ENSCAFT00000000413 // LOC100856077 // interferon gamma receptor 1-like // --- // 100856	interferon gamma receptor 1-like	IFNGR1	0.000215874	0.534527	1.11187	0.268997	1.21081	0.0039721	1.75325	0.232051	1.23061
14261504	ENSCAFT00000000426 // NHSL1 // NHS-like 1 // --- // --- /// ENSCAFT00000000428 // NHSL1	NHSL1	ENSCAFT00000000426				1.97e-10	0.000411788	1.60241	0.264343	1.13072	0.6853	-1.0448	0.692029	1.04377
14261553	---		---				0.000149275	0.706252	-1.06435	0.971299	1.00596	1.26e-05	2.74149	0.00376686	1.73396
14261559	---		---				0.268454	0.171672	1.32836	0.601858	1.11139	0.716579	-1.07608	0.0474716	-1.53113
14261577	XM_541133 // FUCA2 // fucosidase, alpha-L- 2, plasma // --- // 484016 /// ENSCAFT000000	FUCA2	XM_541133	XM_541133 // FUCA2 // fucosidase, alpha-L- 2, plasma // --- // 484016 /// ENSCAFT000000	fucosidase, alpha-L- 2, plasma	FUCA2	2.49e-06	0.433603	-1.13363	0.690075	1.06546	2.22e-05	2.51385	0.000153361	2.15649
14261585	XM_541135 // PLAGL1 // pleiomorphic adenoma gene-like 1 // --- // 484018 /// ENSCAFT000	PLAGL1	XM_541135	XM_541135 // PLAGL1 // pleiomorphic adenoma gene-like 1 // --- // 484018 /// ENSCAFT000	pleiomorphic adenoma gene-like 1	PLAGL1	4.53e-05	0.736441	1.04967	0.113976	1.26699	3.2e-06	2.67912	0.017819	1.45311
14261590	ENSCAFT00000035347 // EPM2A // epilepsy, progressive myoclonus type 2A, Lafora disease	EPM2A	ENSCAFT00000035347	ENSCAFT00000035347 // EPM2A // epilepsy, progressive myoclonus type 2A, Lafora disease	epilepsy, progressive myoclonus type 2A, Lafora disease (laforin)	EPM2A	2.03e-07	0.621454	-1.07685	0.187758	-1.22426	7.79e-05	-2.16695	0.52276	-1.10085
14261704	XM_533452 // RMND1 // required for meiotic nuclear division 1 homolog (S. cerevisiae) /	RMND1	XM_533452	XM_533452 // RMND1 // required for meiotic nuclear division 1 homolog (S. cerevisiae) /	required for meiotic nuclear division 1 homolog (S. cerevisiae)	RMND1	0.000602548	0.545619	-1.06148	0.800932	-1.02508	0.000495354	-1.52262	0.836948	-1.02042
14261847	ENSCAFT00000000840 // FBXO5 // F-box protein 5 // --- // --- /// XM_849747 // FBXO5 //	FBXO5	ENSCAFT00000000840				0.0145608	0.794559	-1.07185	0.903757	-1.03272	0.00375575	2.42974	0.421098	1.24158
14261866	---		---				0.357509	0.417124	1.1722	0.8486	1.0377	0.0295212	1.57743	0.480643	1.14767
14261957	XM_003638782 // LOC100856149 // dynein light chain Tctex-type 1-like // --- // 10085614	LOC100856149	XM_003638782	XM_003638782 // LOC100856149 // dynein light chain Tctex-type 1-like // --- // 10085614	dynein light chain Tctex-type 1-like	DYNLT1	0.00178713	0.621033	-1.09793	0.252484	1.24609	0.00659999	1.78277	0.0730345	1.42702
14261963	XM_541173 // EZR // ezrin // --- // 484056 /// ENSCAFT00000001022 // EZR // ezrin // --	EZR	XM_541173	XM_541173 // EZR // ezrin // --- // 484056 /// ENSCAFT00000001022 // EZR // ezrin // --	ezrin	EZR	3.28e-06	0.990211	1.00215	0.460781	1.1391	7.9e-06	3.04325	0.0427993	1.46114
14262002	XM_533463 // SOD2 // superoxide dismutase 2, mitochondrial // --- // 476258 /// ENSCAFT	SOD2	XM_533463				5.96e-06	0.665495	1.0462	0.649277	-1.04867	4.26e-06	-2.00829	0.067648	-1.22257
14262086	XM_850059 // PARK2 // parkinson protein 2, E3 ubiquitin protein ligase (parkin) // ---	PARK2	XM_850059	XM_850059 // PARK2 // parkinson protein 2, E3 ubiquitin protein ligase (parkin) // ---	parkinson protein 2, E3 ubiquitin protein ligase (parkin)	PARK2	0.0209041	0.330586	-1.15889	0.0721582	-1.32703	0.00229578	-1.70254	0.52667	-1.09979
14262121	XM_541190 // PDE10A // phosphodiesterase 10A // --- // 484073	PDE10A	XM_541190	XM_541190 // PDE10A // phosphodiesterase 10A // --- // 484073	phosphodiesterase 10A	PDE10A	0.00989485	0.994614	-1.00129	0.0167224	-1.65555	0.0122475	1.70358	0.0437774	1.51147
14262166	XM_850178 // RNASET2 // ribonuclease T2 // --- // 612451	RNASET2	XM_850178	XM_850178 // RNASET2 // ribonuclease T2 // --- // 612451	ribonuclease T2	RNASET2	0.00596377	0.701741	1.07078	0.101044	-1.35689	0.00011252	2.43544	0.819124	1.04162
14262208	NM_001197156 // THBS2 // thrombospondin 2 // --- // 484087 /// GU108579 // THBS2 // thr	THBS2	NM_001197156	NM_001197156 // THBS2 // thrombospondin 2 // --- // 484087 /// GU108579 // THBS2 // thr	thrombospondin 2	THBS2	0.00394321	0.505918	-1.0819	0.214059	1.16146	0.00273107	1.50584	0.0786667	-1.24271
14262262	XM_850263 // BET3L // BET3 like (S. cerevisiae) // --- // 612533 /// ENSCAFT00000001382	BET3L	XM_850263	XM_850263 // BET3L // BET3 like (S. cerevisiae) // --- // 612533 /// ENSCAFT00000001382	BET3 like (S. cerevisiae)	BET3L	0.156287	0.0118108	-1.72735	0.475983	1.1508	0.705185	1.07693	0.806051	-1.04921
14262279	XM_850274 // LOC612544 // uncharacterized LOC612544 // --- // 612544 /// ENSCAFT0000000	LOC612544	XM_850274	XM_850274 // LOC612544 // uncharacterized LOC612544 // --- // 612544 /// ENSCAFT0000000	uncharacterized LOC612544	FAM162B	0.000331838	0.022488	-1.45828	0.718486	-1.05634	9.75e-05	-2.15708	0.205444	-1.21794
14262343	ENSCAFT00000035651 // CEP85L // centrosomal protein 85kDa-like // --- // 100687154	CEP85L	ENSCAFT00000035651				1.32e-07	0.0211122	-1.48533	0.621586	-1.081	5.06e-05	-2.33419	0.169529	1.24934
14262375	ENSCAFT00000001461 // FAM184A // family with sequence similarity 184, member A // --- /	FAM184A	ENSCAFT00000001461	ENSCAFT00000001461 // FAM184A // family with sequence similarity 184, member A // --- /	family with sequence similarity 184, member A	FAM184A	1.22e-05	0.709669	1.0781	0.363453	-1.20396	1.82e-05	-3.29546	7.73e-06	-3.61058
14262396	XM_533481 // MAN1A1 // mannosidase, alpha, class 1A, member 1 // --- // 476275 /// ENSC	MAN1A1	XM_533481	XM_533481 // MAN1A1 // mannosidase, alpha, class 1A, member 1 // --- // 476275 /// ENSC	mannosidase, alpha, class 1A, member 1	MAN1A1	0.000174181	0.43024	-1.19858	0.459797	1.18476	1.86e-05	3.8291	0.00975444	1.92791
14262429	---		---				0.415608	0.690071	1.10347	0.049204	-1.67538	0.776122	-1.07265	0.288531	1.30498
14262431	XM_541224 // C1H6orf170 // chromosome 1 open reading frame, human C6orf170 // --- // 48	C1H6orf170	XM_541224				6.38e-06	0.348089	1.14753	0.381586	-1.13665	0.00210734	1.68409	0.195835	1.21187
14262481	ENSCAFT00000001635 // ECHDC1 // enoyl CoA hydratase domain containing 1 // --- // 60985	ECHDC1	ENSCAFT00000001635	ENSCAFT00000001635 // ECHDC1 // enoyl CoA hydratase domain containing 1 // --- // 60985	enoyl CoA hydratase domain containing 1	ECHDC1	0.000114792	0.616909	-1.10224	0.491745	1.1437	0.000193193	-2.50278	0.394434	-1.18174
14262541	ENSCAFT00000001707 // ARHGAP18 // Rho GTPase activating protein 18 // --- // --- /// XM	ARHGAP18	ENSCAFT00000001707	ENSCAFT00000001707 // ARHGAP18 // Rho GTPase activating protein 18 // --- // --- /// XM	Rho GTPase activating protein 18 /// Rho GTPase activating protein 18	ARHGAP18	0.00278943	0.499609	-1.10249	0.261202	-1.17882	0.00467316	-1.59023	0.00825747	-1.53043
14262571	XM_846519 // EPB41L2 // erythrocyte membrane protein band 4.1-like 2 // --- // 484127 /	EPB41L2	XM_846519	XM_846519 // EPB41L2 // erythrocyte membrane protein band 4.1-like 2 // --- // 484127 /	erythrocyte membrane protein band 4.1-like 2	EPB41L2	0.000210057	0.72958	-1.06204	0.219662	-1.2443	8.39e-05	2.44348	0.00726882	1.69201
14262594	XM_541250 // HABP4 // hyaluronan binding protein 4 // --- // 484133 /// ENSCAFT00000001	HABP4	XM_541250	XM_541250 // HABP4 // hyaluronan binding protein 4 // --- // 484133 /// ENSCAFT00000001	hyaluronan binding protein 4	HABP4	3.12e-08	0.594474	-1.05987	0.0738153	-1.22726	0.00108009	-1.53092	0.000647045	-1.5715
14262618	---		---				0.0612431	0.109502	1.45739	0.014234	1.8426	0.205082	-1.34123	0.179196	-1.36645
14262639	---		---	MI0008009 Canis familiaris miR-27b stem-loop	---	MIR27b	0.0153299	0.0110386	-2.072	0.835057	-1.05513	0.0267638	-1.85593	0.481415	1.20054
14262663	NM_001197157 // DAPK1 // death-associated protein kinase 1 // --- // 484142 /// ENSCAFT	DAPK1	NM_001197157	NM_001197157 // DAPK1 // death-associated protein kinase 1 // --- // 484142 /// ENSCAFT	death-associated protein kinase 1	DAPK1	0.00269068	0.76323	-1.05426	0.605902	1.095	8.38e-05	2.46092	0.772748	1.05195
14262720	XM_003432730 // RMI1 // RMI1, RecQ mediated genome instability 1, homolog (S. cerevisia	RMI1	XM_003432730	XM_003432730 // RMI1 // RMI1, RecQ mediated genome instability 1, homolog (S. cerevisia	RMI1, RecQ mediated genome instability 1, homolog (S. cerevisiae)	RMI1	0.0199957	0.705274	1.04912	0.293098	1.14497	0.00147167	-1.61146	0.120312	-1.22673
14262723	XM_541267 // IDNK // idnK, gluconokinase homolog (E. coli) // --- // 484150 /// ENSCAFT	IDNK	XM_541267	XM_541267 // IDNK // idnK, gluconokinase homolog (E. coli) // --- // 484150 /// ENSCAFT	idnK, gluconokinase homolog (E. coli)	IDNK	0.0297571	0.73374	1.0422	0.468073	1.09281	0.00167938	1.56834	0.395397	1.10991
14262727	---		---				0.294124	0.327365	1.29682	0.250887	1.35864	0.0398667	-1.77802	0.987065	1.00425
14262744	ENSCAFT00000002416 // TLE4 // transducin-like enhancer of split 4 (E(sp1) homolog, Dros	TLE4	ENSCAFT00000002416				0.00540863	0.316655	1.21078	0.81121	1.04596	0.0192831	1.61826	0.265618	1.23794
14262760	XM_533520 // PSAT1 // phosphoserine aminotransferase 1 // --- // 476318 /// ENSCAFT0000	PSAT1	XM_533520	XM_533520 // PSAT1 // phosphoserine aminotransferase 1 // --- // 476318 /// ENSCAFT0000	phosphoserine aminotransferase 1	PSAT1	0.00141031	0.0216561	-1.92761	0.168245	-1.45105	0.00253635	2.51392	0.120782	1.5261
14262789	XM_533522 // VPS13A // vacuolar protein sorting 13 homolog A (S. cerevisiae) // --- //	VPS13A	XM_533522	XM_533522 // VPS13A // vacuolar protein sorting 13 homolog A (S. cerevisiae) // --- //	vacuolar protein sorting 13 homolog A (S. cerevisiae)	VPS13A	7.1e-06	0.232739	1.16027	0.348539	1.12271	0.00178709	-1.56545	0.159197	1.19359
14262865	XM_541274 // GCNT1 // glucosaminyl (N-acetyl) transferase 1, core 2 // --- // 484158 //	GCNT1	XM_541274				0.00123572	0.384427	1.15681	0.142511	1.28562	0.000182737	2.19807	0.0901862	1.34144
14262901	XM_541277 // OSTF1 // osteoclast stimulating factor 1 // --- // 484161 /// ENSCAFT00000	OSTF1	XM_541277	XM_541277 // OSTF1 // osteoclast stimulating factor 1 // --- // 484161 /// ENSCAFT00000	osteoclast stimulating factor 1	OSTF1	0.0299941	0.0186574	-1.55193	0.299729	-1.19715	0.0395977	1.4567	0.133421	1.30403
14262925	ENSCAFT00000002796 // ANXA1 // annexin A1 // --- // 476322	ANXA1	ENSCAFT00000002796	ENSCAFT00000002796 // ANXA1 // annexin A1 // --- // 476322	annexin A1	ANXA1	0.000216188	0.122639	-1.63475	0.807996	-1.07735	2.42e-05	5.85266	0.0926368	1.71483
14262957	XM_541285 // GDA // guanine deaminase // --- // 484169 /// ENSCAFT00000002853 // GDA //	GDA	XM_541285	XM_541285 // GDA // guanine deaminase // --- // 484169 /// ENSCAFT00000002853 // GDA //	guanine deaminase	GDA	8.36e-05	0.00230161	-2.10134	0.0130249	-1.7736	0.0025759	-2.07849	0.347553	-1.21962
14262977	XM_533529 // SMC5 // structural maintenance of chromosomes 5 // --- // 476327 /// ENSCA	SMC5	XM_533529	XM_533529 // SMC5 // structural maintenance of chromosomes 5 // --- // 476327 /// ENSCA	structural maintenance of chromosomes 5	SMC5	7.81e-06	0.976115	1.00293	0.218244	1.13099	1.23e-05	1.81719	0.0376723	1.24315
14263003	XM_846007 // MAMDC2 // MAM domain containing 2 // --- // 608871 /// ENSCAFT00000002991	MAMDC2	XM_846007	XM_846007 // MAMDC2 // MAM domain containing 2 // --- // 608871 /// ENSCAFT00000002991	MAM domain containing 2	MAMDC2	5.77e-07	0.418892	-1.17091	0.616786	1.10191	5.54e-08	6.09573	0.90709	-1.0228
14263018	XM_846037 // C1H9orf135 // chromosome 1 open reading frame, human C9orf135 // --- // 60	C1H9orf135	XM_846037				0.000332955	0.262507	-1.22492	0.0183976	-1.58164	0.58683	-1.10173	0.00231287	-1.88113
14263024	ENSCAFT00000019955 // FAM189A2 // family with sequence similarity 189, member A2 // ---	FAM189A2	ENSCAFT00000019955	ENSCAFT00000019955 // FAM189A2 // family with sequence similarity 189, member A2 // ---	family with sequence similarity 189, member A2	FAM189A2	2.4e-07	0.0451609	1.26243	0.472918	-1.08203	2.52e-06	-2.14114	9.67e-05	-1.73748
14263073	ENSCAFT00000003042 // PIP5K1B // phosphatidylinositol-4-phosphate 5-kinase, type I, bet	PIP5K1B	ENSCAFT00000003042	ENSCAFT00000003042 // PIP5K1B // phosphatidylinositol-4-phosphate 5-kinase, type I, bet	phosphatidylinositol-4-phosphate 5-kinase, type I, beta	PIP5K1B	5.92e-07	0.186108	1.30563	0.967753	-1.00796	0.0117166	1.73165	0.0412917	1.53474
14263089	XM_533534 // PGM5 // phosphoglucomutase 5 // --- // 476332 /// ENSCAFT00000003055 // PG	PGM5	XM_533534	XM_533534 // PGM5 // phosphoglucomutase 5 // --- // 476332 /// ENSCAFT00000003055 // PG	phosphoglucomutase 5	PGM5	0.00107574	0.820781	1.03347	0.899656	1.01849	0.00027714	1.93903	0.00836931	1.53697
14263149	XM_533540 // RFX3 // regulatory factor X, 3 (influences HLA class II expression) // ---	RFX3	XM_533540	XM_533540 // RFX3 // regulatory factor X, 3 (influences HLA class II expression) // ---	regulatory factor X, 3 (influences HLA class II expression)	RFX3	0.0138563	0.199696	1.27403	0.248147	1.24234	0.0174059	1.61623	0.00915721	1.70994
14263167	---		---				0.00548915	0.34891	1.18284	0.00319411	-1.82734	0.163029	-1.28975	0.434633	1.14965
14263177	XM_541295 // GLIS3 // GLIS family zinc finger 3 // --- // 484179	GLIS3	XM_541295	XM_541295 // GLIS3 // GLIS family zinc finger 3 // --- // 484179	GLIS family zinc finger 3	GLIS3	0.0320058	0.661785	1.10968	0.26199	-1.31192	0.0230635	1.79818	0.297787	1.28569
14263195	XM_533543 // AK3 // adenylate kinase 4 // --- // 476342 /// ENSCAFT00000003297 // LOC10	AK3	XM_533543	XM_533543 // AK3 // adenylate kinase 4 // --- // 476342 /// ENSCAFT00000003297 // LOC10	GTP:AMP phosphotransferase, mitochondrial-like /// adenylate kinase 4	AK3	0.0113752	0.973155	-1.00838	0.685458	1.10597	0.00174491	2.4989	0.100708	1.53011
14263198	---		---				0.0169885	0.783602	-1.06194	0.958265	1.0115	0.0958799	-1.46334	0.0167104	-1.77692
14263210	XM_846985 // PLGRKT // plasminogen receptor, C-terminal lysine transmembrane protein //	PLGRKT	XM_846985	XM_846985 // PLGRKT // plasminogen receptor, C-terminal lysine transmembrane protein //	plasminogen receptor, C-terminal lysine transmembrane protein	PLGRKT	1.64e-05	0.167275	-1.17284	0.0642308	-1.24488	9.99e-06	-2.00892	1.66e-05	-1.94922
14263220	XM_847030 // ERMP1 // endoplasmic reticulum metallopeptidase 1 // --- // 484188 /// ENS	ERMP1	XM_847030	XM_847030 // ERMP1 // endoplasmic reticulum metallopeptidase 1 // --- // 484188 /// ENS	endoplasmic reticulum metallopeptidase 1	ERMP1	0.000155393	0.508256	-1.17419	0.265244	-1.31516	0.00317068	2.27718	0.439059	1.20721
14263324	XM_003432656 // LOC100686141 // cyclin-dependent kinases regulatory subunit 2-like // -	LOC100686141	XM_003432656	XM_003432656 // LOC100686141 // cyclin-dependent kinases regulatory subunit 2-like // -	cyclin-dependent kinases regulatory subunit 2-like	CKS2	0.0179577	0.343601	-1.21687	0.606232	-1.11154	0.00213295	2.08592	0.877913	-1.03189
14263418	ENSCAFT00000003560 // WNK2 // WNK lysine deficient protein kinase 2 // --- // --- /// X	WNK2	ENSCAFT00000003560	ENSCAFT00000003560 // WNK2 // WNK lysine deficient protein kinase 2 // --- // --- /// X	WNK lysine deficient protein kinase 2 /// serine/threonine-protein kinase WNK2-like	WNK2	0.000449648	0.810707	-1.02903	0.493622	-1.08583	4.78e-05	-1.91031	0.0683814	-1.2582
14263468	XM_533561 // CENPP // centromere protein P // --- // 476360	CENPP	XM_533561				0.0277398	0.135201	-1.27992	0.660681	-1.07268	0.0114915	1.56461	0.49571	1.11556
14263476	XM_533561 // CENPP // centromere protein P // --- // 476360	CENPP	XM_533561				0.154842	0.034704	1.5898	0.988332	-1.00299	0.0410255	1.56272	0.941799	-1.01501
14263483	ENSCAFT00000036643 // LOC476363 // hippocampus abundant transcript-like protein 1-like	LOC476363	ENSCAFT00000036643	ENSCAFT00000036643 // LOC476363 // hippocampus abundant transcript-like protein 1-like	hippocampus abundant transcript-like protein 1-like	HIATL1	0.00173736	0.154348	1.19532	0.190718	1.1771	0.000213469	1.76454	0.105432	1.22726
14263578	---		---				0.14766	0.753728	1.05325	0.832731	-1.03551	0.00979399	-1.61029	0.329295	1.1777
14263581	---		---				0.0564987	0.605304	-1.12471	0.443724	-1.19134	0.884081	-1.03358	0.0232002	1.7499
14263619	---		---				0.00166951	0.341907	1.18032	0.246101	1.22603	0.0289129	-1.50115	0.731058	-1.06099
14263706	---		---				0.272215	0.618813	1.15656	0.620835	-1.15559	0.0335336	-1.9476	0.377515	1.2972
14263952	---		---				0.106286	0.0257664	1.50994	0.150431	1.28818	0.849436	-1.03288	0.113973	-1.32355
14263958	---		---				0.0964362	0.449688	1.22709	0.46946	1.21613	0.0174458	-2.01376	0.113986	1.55507
14263982	ENSCAFT00000004454 // ZNF614 // zinc finger protein 614 // --- // 484338	ZNF614	ENSCAFT00000004454				0.00796348	0.687081	-1.08322	0.334097	1.2142	0.134413	1.35971	0.0366842	1.5593
14264001	XM_541458 // LOC484342 // cytoplasmic tRNA 2-thiolation protein 1-like // --- // 484342	LOC484342	XM_541458				1.94e-05	0.11808	1.1865	0.0295277	1.28069	0.000285555	-1.61288	0.325257	-1.1108
14264082	XM_533608 // MYBPC2 // myosin binding protein C, fast type // --- // 476404 /// ENSCAFT	MYBPC2	XM_533608	XM_533608 // MYBPC2 // myosin binding protein C, fast type // --- // 476404 /// ENSCAFT	myosin binding protein C, fast type	MYBPC2	9.73e-13	0.641556	1.13496	0.797249	-1.07218	0.00018927	-3.61628	0.848536	1.05315
14264337	---		---	reticulocalbin 3, EF-hand calcium binding domain	---	RCN3	0.255063	0.474373	-1.20497	0.0298829	-1.83419	0.246895	1.35782	0.973823	1.00852
14264348	---		---				0.016791	0.010654	-1.75589	0.978003	1.00547	0.633985	1.09916	0.586291	-1.11426
14264351	---		---				0.176399	0.0253487	-1.7041	0.13748	-1.40211	0.220612	-1.31724	0.517885	1.15365
14264360	---		---				0.0013732	0.73506	1.05783	0.0165145	1.54822	0.539633	1.10774	0.567503	1.09999
14264363	---		---	fms-related tyrosine kinase 3 ligand /// ribosomal protein L13a	---	FLT3LG	0.0983836	0.418033	1.2378	0.84874	1.051	0.614542	-1.14089	0.00233155	-2.52772
14264369	---		---				0.0709435	0.0150072	-2.51504	0.797243	-1.09247	0.151943	1.66419	0.899066	-1.04459
14264370	---		---	---	Small nucleolar RNA SNORD34	SNORD34	0.0709435	0.0150072	-2.51504	0.797243	-1.09247	0.151943	1.66419	0.899066	-1.04459
14264371	---		---				0.247874	0.493536	1.34841	0.953423	1.02563	0.0481053	2.49159	0.702706	1.1803
14264372	---		---				0.247874	0.493536	1.34841	0.953423	1.02563	0.0481053	2.49159	0.702706	1.1803
14264373	---		---				0.351369	0.33009	1.35996	0.591816	-1.18231	0.037911	1.9989	0.937958	1.0245
14264374	---		---				0.351369	0.33009	1.35996	0.591816	-1.18231	0.037911	1.9989	0.937958	1.0245
14264416	ENSCAFT00000005965 // CD37 // CD37 molecule // --- // 484382 /// XM_541497 // CD37 // C	CD37	ENSCAFT00000005965	ENSCAFT00000005965 // CD37 // CD37 molecule // --- // 484382 /// XM_541497 // CD37 // C	CD37 molecule	CD37	2.24e-06	0.568637	-1.08434	0.222828	1.19297	4.45e-08	3.83274	0.328146	-1.15065
14264426	ENSCAFT00000006049 // TRPM4 // transient receptor potential cation channel, subfamily M	TRPM4	ENSCAFT00000006049				0.00496565	0.00163107	-1.52039	0.363363	-1.10919	0.355066	-1.11125	0.16526	-1.17474
14264510	ENSCAFT00000006220 // FTL // ferritin, light polypeptide // --- // 477042	FTL	ENSCAFT00000006220	ENSCAFT00000006220 // FTL // ferritin, light polypeptide // --- // 477042	ferritin, light polypeptide	FTL	3.76e-06	0.962506	1.00542	0.842505	-1.02311	4.21e-08	2.99493	0.839239	-1.0236
14264607	XM_847041 // EMP3 // epithelial membrane protein 3 // --- // 484408 /// ENSCAFT00000006	EMP3	XM_847041	XM_847041 // EMP3 // epithelial membrane protein 3 // --- // 484408 /// ENSCAFT00000006	epithelial membrane protein 3	EMP3	3.14e-05	0.929649	-1.02626	0.0812314	1.71223	8.36e-07	9.38966	0.452627	1.24916
14264612	ENSCAFT00000006390 // ZNF114 // zinc finger protein 114 // --- // ---	ZNF114	ENSCAFT00000006390				0.110927	0.0131877	1.54669	0.985476	-1.0029	0.302811	-1.18129	0.306462	-1.17976
14264654	XM_541532 // EHD2 // EH-domain containing 2 // --- // 484417 /// ENSCAFT00000006555 //	EHD2	XM_541532	XM_541532 // EHD2 // EH-domain containing 2 // --- // 484417 /// ENSCAFT00000006555 //	EH-domain containing 2	EHD2	0.0223626	0.014659	-1.6843	0.173182	-1.31219	0.476056	-1.14922	0.607649	-1.10496
14264697	ENSCAFT00000006697 // C5AR1 // complement component 5a receptor 1 // --- // 442974 ///	C5AR1	ENSCAFT00000006697	ENSCAFT00000006697 // C5AR1 // complement component 5a receptor 1 // --- // 442974 ///	complement component 5a receptor 1	C5AR1	9.68e-06	0.590786	-1.1555	0.689377	1.11317	1.32e-06	7.16401	0.735035	-1.09496
14264711	XM_533632 // SAE1 // SUMO1 activating enzyme subunit 1 // --- // 476425 /// ENSCAFT0000	SAE1	XM_533632	XM_533632 // SAE1 // SUMO1 activating enzyme subunit 1 // --- // 476425 /// ENSCAFT0000	SUMO1 activating enzyme subunit 1	SAE1	0.000702977	0.702766	-1.05204	0.63265	1.0657	0.00194811	1.62082	0.0539422	1.31208
14264734	XM_541541 // FKRP // fukutin related protein // --- // 484426 /// ENSCAFT00000006750 //	FKRP	XM_541541	XM_541541 // FKRP // fukutin related protein // --- // 484426 /// ENSCAFT00000006750 //	fukutin related protein	FKRP	0.0137393	0.46705	1.08098	0.82091	1.02434	0.000536743	-1.56943	0.215539	-1.14429
14264943	ENSCAFT00000037131 // APOC1 // apolipoprotein C-I // --- // 476437 /// ENSCAFT000000074	APOC1	ENSCAFT00000037131	ENSCAFT00000037131 // APOC1 // apolipoprotein C-I // --- // 476437 /// ENSCAFT000000074	apolipoprotein C-I	APOC1	0.00180102	0.412776	-1.3883	0.716801	1.15494	2.08e-05	10.1406	0.342103	1.46519
14264950	XM_860950 // APOE // apolipoprotein E // --- // 476438 /// ENSCAFT00000007432 // APOE /	APOE	XM_860950	XM_860950 // APOE // apolipoprotein E // --- // 476438 /// ENSCAFT00000007432 // APOE /	apolipoprotein E	APOE	0.00350419	0.846317	-1.05071	0.973937	-1.00837	0.000314462	3.15063	0.915492	1.02744
14265000	XM_850082 // BCL3 // B-cell CLL/lymphoma 3 // --- // 612349 /// ENSCAFT00000007490 // B	BCL3	XM_850082	XM_850082 // BCL3 // B-cell CLL/lymphoma 3 // --- // 612349 /// ENSCAFT00000007490 // B	B-cell CLL/lymphoma 3	BCL3	5.48e-07	0.525618	1.12103	0.881427	1.02704	4.83e-08	5.42171	0.05418	1.44174
14265052	---		---				0.183714	0.923548	1.01877	0.444986	-1.16108	0.047587	-1.50562	0.882429	1.02907
14265242	ENSCAFT00000008119 // AXL // AXL receptor tyrosine kinase // --- // 484490 /// XM_54160	AXL	ENSCAFT00000008119	ENSCAFT00000008119 // AXL // AXL receptor tyrosine kinase // --- // 484490 /// XM_54160	AXL receptor tyrosine kinase	AXL	0.1775	0.609993	-1.10683	0.858625	1.03595	0.0423503	1.53782	0.659601	1.0915
14265277	NM_001037345 // CYP2A13 // cytochrome P450 family 2 subfamily A polypeptide 13 // --- /	CYP2A13	NM_001037345	NM_001037345 // CYP2A13 // cytochrome P450 family 2 subfamily A polypeptide 13 // --- /	cytochrome P450 family 2 subfamily A polypeptide 13	CYP2A13	0.206725	0.869794	-1.02928	0.0121036	-1.63237	0.173389	-1.27999	0.422236	-1.15337
14265379	XM_848017 // PLD3 // phospholipase D family, member 3 // --- // 484502 /// ENSCAFT00000	PLD3	XM_848017	XM_848017 // PLD3 // phospholipase D family, member 3 // --- // 484502 /// ENSCAFT00000	phospholipase D family, member 3	PLD3	2.53e-05	0.788669	1.05163	0.548466	-1.11988	2.31e-06	3.74568	0.635774	1.09327
14265486	XM_541624 // ZFP36 // zinc finger protein 36, C3H type, homolog (mouse) // --- // 48451	ZFP36	XM_541624	XM_541624 // ZFP36 // zinc finger protein 36, C3H type, homolog (mouse) // --- // 48451	zinc finger protein 36, C3H type, homolog (mouse)	ZFP36	0.000943457	0.202186	1.646	0.445605	1.3405	0.00012207	6.59626	0.463925	1.32468
14265587	ENSCAFT00000009509 // RYR1 // ryanodine receptor 1 (skeletal) // --- // ---	RYR1	ENSCAFT00000009509	ENSCAFT00000009509 // RYR1 // ryanodine receptor 1 (skeletal) // --- // ---	ryanodine receptor 1 (skeletal)	RYR1	1.23e-15	0.54252	-1.10059	0.547245	-1.09935	0.0169459	-1.50753	0.0228681	1.47362
14265712	ENSCAFT00000009605 // SPINT2 // serine peptidase inhibitor, Kunitz type, 2 // --- // 40	SPINT2	ENSCAFT00000009605	ENSCAFT00000009605 // SPINT2 // serine peptidase inhibitor, Kunitz type, 2 // --- // 40	serine peptidase inhibitor, Kunitz type, 2	SPINT2	0.000281396	0.693148	1.07879	0.424005	1.1675	0.000575835	2.2425	0.903207	1.0236
14265772	XM_848541 // CAPNS1 // calpain, small subunit 1 // --- // 611746 /// ENSCAFT00000010622	CAPNS1	XM_848541	XM_848541 // CAPNS1 // calpain, small subunit 1 // --- // 611746 /// ENSCAFT00000010622	calpain, small subunit 1	CAPNS1	1.33e-05	0.963897	1.00239	0.924248	-1.00504	1.55e-07	1.58115	0.454182	-1.0407
14265783	ENSCAFT00000010633 // TBCB // tubulin folding cofactor B // --- // 476475 /// XM_533685	TBCB	ENSCAFT00000010633	ENSCAFT00000010633 // TBCB // tubulin folding cofactor B // --- // 476475 /// XM_533685	tubulin folding cofactor B	TBCB	0.000143966	0.610502	1.03875	0.931418	-1.00642	2.87e-06	1.67225	0.634478	-1.03611
14266137	ENSCAFT00000037557 // FXYD5 // FXYD domain containing ion transport regulator 5 // ---	FXYD5	ENSCAFT00000037557	ENSCAFT00000037557 // FXYD5 // FXYD domain containing ion transport regulator 5 // ---	FXYD domain containing ion transport regulator 5 /// FXYD domain containing ion transport regulator 5	FXYD5	0.000323772	0.705769	-1.07798	0.178953	-1.31599	7.3e-05	2.81171	0.243167	1.2671
14266146	NM_001195143 // FXYD1 // FXYD domain containing ion transport regulator 1 // --- // 476	FXYD1	NM_001195143	NM_001195143 // FXYD1 // FXYD domain containing ion transport regulator 1 // --- // 476	FXYD domain containing ion transport regulator 1	FXYD1	0.00325512	0.949807	1.00673	0.0785921	1.21796	0.000862102	-1.53533	0.13459	-1.17984
14266156	XM_850404 // FXYD3 // FXYD domain containing ion transport regulator 3 // --- // 612671	FXYD3	XM_850404	XM_850404 // FXYD3 // FXYD domain containing ion transport regulator 3 // --- // 612671	FXYD domain containing ion transport regulator 3	FXYD3	0.474556	0.0332107	1.5498	0.914399	-1.02074	0.540984	-1.12463	0.384581	1.18304
14266160	XM_541697 // HPN // hepsin // --- // 484583 /// ENSCAFT00000011425 // HPN // hepsin //	HPN	XM_541697	XM_541697 // HPN // hepsin // --- // 484583 /// ENSCAFT00000011425 // HPN // hepsin //	hepsin	HPN	1.62e-05	0.223706	-1.14032	0.114876	-1.18884	0.000953271	-1.52024	0.020394	-1.30605
14266181	XM_541699 // GRAMD1A // GRAM domain containing 1A // --- // 484585 /// ENSCAFT000000114	GRAMD1A	XM_541699	XM_541699 // GRAMD1A // GRAM domain containing 1A // --- // 484585 /// ENSCAFT000000114	GRAM domain containing 1A	GRAMD1A	0.0389345	0.34537	-1.14654	0.357507	1.14254	0.00316849	1.62875	0.733706	-1.0499
14266199	---		---				0.00624291	0.0774518	1.20246	0.000580684	-1.51841	0.0880878	-1.19421	0.192853	1.14206
14266358	ENSCAFT00000037089 // DPY19L3 // dpy-19-like 3 (C. elegans) // --- // 611998 /// ENSCAF	DPY19L3	ENSCAFT00000037089	ENSCAFT00000037089 // DPY19L3 // dpy-19-like 3 (C. elegans) // --- // 611998 /// ENSCAF	dpy-19-like 3 (C. elegans)	DPY19L3	0.00540217	0.442685	-1.17458	0.510063	-1.14767	0.000347611	2.52015	0.113073	1.40875
14266456	XM_850535 // ORMDL2 // ORM1-like 2 (S. cerevisiae) // --- // 489926 /// ENSCAFT00000000	ORMDL2	XM_850535	XM_850535 // ORMDL2 // ORM1-like 2 (S. cerevisiae) // --- // 489926 /// ENSCAFT00000000	ORM1-like 2 (S. cerevisiae)	ORMDL2	0.000340106	0.918893	1.01327	0.817184	-1.0304	6.6e-05	1.97529	0.269089	-1.15706
14266462	ENSCAFT00000000125 // LOC606845 // transmembrane protein 198-B-like // --- // 606845 //	LOC606845	ENSCAFT00000000125	ENSCAFT00000000125 // LOC606845 // transmembrane protein 198-B-like // --- // 606845 //	transmembrane protein 198-B-like	TMEM198B	1.08e-06	0.285	1.12443	0.018538	1.32031	4.92e-08	2.76323	0.126205	1.18655
14266467	ENSCAFT00000000131 // LOC100855691 // diacylglycerol kinase alpha-like // --- // 100855	LOC100855691	ENSCAFT00000000131	ENSCAFT00000000131 // LOC100855691 // diacylglycerol kinase alpha-like // --- // 100855	diacylglycerol kinase alpha-like	DGKA	0.000782654	0.511094	-1.11462	0.284462	-1.19577	0.0159775	1.54477	0.014018	1.56076
14266488	XM_003639320 // LOC100855704 // cyclin-dependent kinase 2-like // --- // 100855704 ///	LOC100855704	XM_003639320	XM_003639320 // LOC100855704 // cyclin-dependent kinase 2-like // --- // 100855704 ///	cyclin-dependent kinase 2-like	CDK2	0.0175341	0.447946	-1.16362	0.51608	1.1381	0.0182911	1.6683	0.183847	1.31072
14266502	ENSCAFT00000000143 // SUOX // sulfite oxidase // --- // 481103 /// XM_538224 // SUOX //	SUOX	ENSCAFT00000000143	ENSCAFT00000000143 // SUOX // sulfite oxidase // --- // 481103 /// XM_538224 // SUOX //	sulfite oxidase	SUOX	0.000289991	0.491068	1.08427	0.920969	1.01164	6.02e-05	1.85636	0.0528147	1.27132
14266511	ENSCAFT00000000159 // ERBB3 // v-erb-b2 erythroblastic leukemia viral oncogene homolog	ERBB3	ENSCAFT00000000159				0.00424233	0.973762	1.00538	0.769315	1.04909	0.00126244	1.87255	0.917192	1.01712
14266551	ENSCAFT00000000170 // ESYT1 // extended synaptotagmin-like protein 1 // --- // --- ///	ESYT1	ENSCAFT00000000170	ENSCAFT00000000170 // ESYT1 // extended synaptotagmin-like protein 1 // --- // --- ///	extended synaptotagmin-like protein 1 /// extended synaptotagmin-like protein 1	ESYT1	0.000126041	0.937917	-1.00785	0.522194	1.06677	1.49e-05	1.82944	0.00753035	1.35253
14266613	ENSCAFT00000000187 // COQ10A // coenzyme Q10 homolog A (S. cerevisiae) // --- // 474402	COQ10A	ENSCAFT00000000187	ENSCAFT00000000187 // COQ10A // coenzyme Q10 homolog A (S. cerevisiae) // --- // 474402	coenzyme Q10 homolog A (S. cerevisiae)	COQ10A	2.05e-05	0.0381321	-1.24644	0.512548	-1.06747	4.88e-05	-1.70877	0.0920323	-1.19089
14266663	ENSCAFT00000000295 // LRP1 // low density lipoprotein receptor-related protein 1 // ---	LRP1	ENSCAFT00000000295	ENSCAFT00000000295 // LRP1 // low density lipoprotein receptor-related protein 1 // ---	low density lipoprotein receptor-related protein 1	LRP1	0.00254048	0.238444	-1.3168	0.766623	-1.0702	0.000536284	2.63579	0.157965	1.39498
14266734	XM_844151 // SHMT2 // serine hydroxymethyltransferase 2 (mitochondrial) // --- // 60745	SHMT2	XM_844151	XM_844151 // SHMT2 // serine hydroxymethyltransferase 2 (mitochondrial) // --- // 60745	serine hydroxymethyltransferase 2 (mitochondrial)	SHMT2	0.0156141	0.790814	1.03962	0.72451	1.05303	0.000944902	1.79009	0.531279	1.09657
14266793	XM_531648 // KIF5A // kinesin family member 5A // --- // 474416 /// ENSCAFT00000000388	KIF5A	XM_531648	XM_531648 // KIF5A // kinesin family member 5A // --- // 474416 /// ENSCAFT00000000388	kinesin family member 5A	KIF5A	8.99e-07	0.938949	-1.00889	0.0068657	-1.42321	0.0480165	1.27591	0.00174628	1.53238
14266918	ENSCAFT00000000496 // USP15 // ubiquitin specific peptidase 15 // --- // 474424 /// XM_	USP15	ENSCAFT00000000496	ENSCAFT00000000496 // USP15 // ubiquitin specific peptidase 15 // --- // 474424 /// XM_	ubiquitin specific peptidase 15	USP15	0.000197474	0.785894	-1.03505	0.729409	-1.04488	0.000498899	-1.71973	0.947003	1.00846
14266979	XM_845085 // TMEM5 // transmembrane protein 5 // --- // 608152 /// ENSCAFT00000000529 /	TMEM5	XM_845085	XM_845085 // TMEM5 // transmembrane protein 5 // --- // 608152 /// ENSCAFT00000000529 /	transmembrane protein 5	TMEM5	0.00320288	0.529427	-1.09317	0.476561	-1.10629	0.00269557	-1.63433	0.0306113	-1.38904
14266984	ENSCAFT00000000539 // SRGAP1 // SLIT-ROBO Rho GTPase activating protein 1 // --- // 481	SRGAP1	ENSCAFT00000000539	ENSCAFT00000000539 // SRGAP1 // SLIT-ROBO Rho GTPase activating protein 1 // --- // 481	SLIT-ROBO Rho GTPase activating protein 1	SRGAP1	0.0118104	0.478241	-1.19796	0.107358	-1.52858	0.00921	2.08835	0.638394	1.12655
14267128	ENSCAFT00000000639 // CAND1 // cullin-associated and neddylation-dissociated 1 // --- /	CAND1	ENSCAFT00000000639	ENSCAFT00000000639 // CAND1 // cullin-associated and neddylation-dissociated 1 // --- /	cullin-associated and neddylation-dissociated 1	CAND1	0.000276894	0.494338	-1.09709	0.525125	1.08989	0.00170134	1.64629	0.00157293	1.65442
14267149	XM_846157 // RAP1B // RAP1B, member of RAS oncogene family // --- // 608981 /// ENSCAFT	RAP1B	XM_846157	XM_846157 // RAP1B // RAP1B, member of RAS oncogene family // --- // 608981 /// ENSCAFT	RAP1B, member of RAS oncogene family	RAP1B	0.000256287	0.901531	1.0168	0.503913	1.09485	6.72e-05	2.02765	0.954827	-1.00765
14267196	XM_531672 // LYZ // lysozyme // --- // 474442 /// ENSCAFT00000000675 // LYZ // lysozyme	LYZ	XM_531672	XM_531672 // LYZ // lysozyme // --- // 474442 /// ENSCAFT00000000675 // LYZ // lysozyme	lysozyme	LYZ	8.91e-06	0.0694821	-1.63538	0.285265	-1.32246	9.38e-07	6.96924	0.647259	-1.12513
14267235	ENSCAFT00000000696 // RAB3IP // RAB3A interacting protein (rabin3) // --- // 481159	RAB3IP	ENSCAFT00000000696	ENSCAFT00000000696 // RAB3IP // RAB3A interacting protein (rabin3) // --- // 481159	RAB3A interacting protein (rabin3)	RAB3IP	6.83e-10	0.226155	-1.19373	0.358057	1.14239	0.050082	1.34729	0.00167113	1.6998
14267300	---		---				0.185041	0.545915	-1.12132	0.671171	1.08357	0.622811	-1.09755	0.00688833	-1.77749
14267369	AB672663 // TRHDE // thyrotropin-releasing hormone degrading enzyme // --- // 481166	TRHDE	AB672663	AB672663 // TRHDE // thyrotropin-releasing hormone degrading enzyme // --- // 481166	thyrotropin-releasing hormone degrading enzyme	TRHDE	0.120356	0.906455	1.02059	0.648133	1.08262	0.00616404	-1.71271	0.839255	1.03582
14267390	XM_003431456 // ATXN7L3B // ataxin 7-like 3B // --- // 100685115 /// ENSCAFT00000037473	ATXN7L3B	XM_003431456				0.0129489	0.147645	1.29013	0.0447708	1.43984	0.0160892	-1.56897	0.468675	1.13233
14267404	XM_531682 // GLIPR1 // GLI pathogenesis-related 1 // --- // 474452 /// ENSCAFT000000008	GLIPR1	XM_531682	XM_531682 // GLIPR1 // GLI pathogenesis-related 1 // --- // 474452 /// ENSCAFT000000008	GLI pathogenesis-related 1	GLIPR1	2e-06	0.615566	-1.06791	0.930059	1.01151	6.28e-05	1.99115	0.328577	1.13802
14267434	ENSCAFT00000000876 // ARSA // arylsulfatase A // --- // 474457 /// NM_001048083 // ARSA	ARSA	ENSCAFT00000000876				0.000113945	0.0695811	-1.22825	0.372739	-1.10179	2.59e-05	1.8508	0.388884	1.09815
14267555	ENSCAFT00000001052 // PLXNB2 // plexin B2 // --- // --- /// XM_531689 // PLXNB2 // plex	PLXNB2	ENSCAFT00000001052	ENSCAFT00000001052 // PLXNB2 // plexin B2 // --- // --- /// XM_531689 // PLXNB2 // plex	plexin B2 /// plexin B2	PLXNB2	0.00497417	0.0269606	1.30651	0.043834	-1.27156	0.00191444	1.50227	0.765825	1.03382
14267703	XM_531694 // CERK // ceramide kinase // --- // 474464 /// ENSCAFT00000001158 // CERK //	CERK	XM_531694	XM_531694 // CERK // ceramide kinase // --- // 474464 /// ENSCAFT00000001158 // CERK //	ceramide kinase	CERK	3.11e-07	0.900233	1.01877	0.696417	1.05971	1.21e-05	2.48184	0.401858	1.13395
14267751	---		---				0.0392914	0.506972	1.08962	0.374653	1.12241	0.00524202	-1.50436	0.804569	1.03232
14267926	ENSCAFT00000001464 // ARFGAP3 // ADP-ribosylation factor GTPase activating protein 3 //	ARFGAP3	ENSCAFT00000001464	ENSCAFT00000001464 // ARFGAP3 // ADP-ribosylation factor GTPase activating protein 3 //	ADP-ribosylation factor GTPase activating protein 3	ARFGAP3	0.000218667	0.638569	1.07121	0.305822	1.16414	0.000881626	1.7958	0.413262	1.12827
14267943	ENSCAFT00000001468 // A4GALT // alpha 1,4-galactosyltransferase // --- // 481222 /// XM	A4GALT	ENSCAFT00000001468	ENSCAFT00000001468 // A4GALT // alpha 1,4-galactosyltransferase // --- // 481222 /// XM	alpha 1,4-galactosyltransferase	A4GALT	4.72e-07	0.0148754	1.62997	0.899498	1.02324	0.143958	1.31669	0.849091	1.03523
14267946	ENSCAFT00000001475 // CYB5R3 // cytochrome b5 reductase 3 // --- // 474479 /// NM_00104	CYB5R3	ENSCAFT00000001475	ENSCAFT00000001475 // CYB5R3 // cytochrome b5 reductase 3 // --- // 474479 /// NM_00104	cytochrome b5 reductase 3	CYB5R3	0.0021312	0.562874	1.07426	0.51257	-1.08459	1.64e-05	2.08579	0.497531	1.0878
14267972	ENSCAFT00000001505 // NFAM1 // NFAT activating protein with ITAM motif 1 // --- // ---	NFAM1	ENSCAFT00000001505	ENSCAFT00000001505 // NFAM1 // NFAT activating protein with ITAM motif 1 // --- // ---	NFAT activating protein with ITAM motif 1 /// NFAT activating protein with ITAM motif 1	NFAM1	0.0175759	0.240514	1.28048	0.677891	-1.08959	0.000425898	2.45269	0.994039	1.00154
14268001	XM_538347 // NAGA // N-acetylgalactosaminidase, alpha- // --- // 481226 /// ENSCAFT0000	NAGA	XM_538347	XM_538347 // NAGA // N-acetylgalactosaminidase, alpha- // --- // 481226 /// ENSCAFT0000	N-acetylgalactosaminidase, alpha-	NAGA	0.027961	0.840752	-1.04366	0.830492	1.04659	0.00185127	2.17931	0.586123	1.12331
14268022	XM_003431493 // NHP2L1 // NHP2 non-histone chromosome protein 2-like 1 (S. cerevisiae)	NHP2L1	XM_003431493	XM_003431493 // NHP2L1 // NHP2 non-histone chromosome protein 2-like 1 (S. cerevisiae)	NHP2-like protein 1-like /// NHP2 non-histone chromosome protein 2-like 1 (S. cerevisiae)	NHP2L1	0.00241248	0.240001	1.10673	0.85561	1.01548	5.97e-05	1.56545	0.156518	1.1315
14268029	ENSCAFT00000001603 // PPPDE2 // PPPDE peptidase domain containing 2 // --- // 609713 //	PPPDE2	ENSCAFT00000001603	ENSCAFT00000001603 // PPPDE2 // PPPDE peptidase domain containing 2 // --- // 609713 //	PPPDE peptidase domain containing 2	PPPDE2	0.0422866	0.810236	-1.02883	0.40809	-1.10396	0.00286265	1.50585	0.239552	1.15282
14268038	ENSCAFT00000001607 // PMM1 // phosphomannomutase 1 // --- // --- /// XM_531715 // PMM1	PMM1	ENSCAFT00000001607	ENSCAFT00000001607 // PMM1 // phosphomannomutase 1 // --- // --- /// XM_531715 // PMM1	phosphomannomutase 1 /// phosphomannomutase 1	PMM1	0.0439013	0.308846	-1.16669	0.740204	-1.05073	0.0011138	1.78852	0.905625	-1.01782
14268064	XM_844196 // TOB2 // transducer of ERBB2, 2 // --- // 481233 /// ENSCAFT00000001664 //	TOB2	XM_844196	XM_844196 // TOB2 // transducer of ERBB2, 2 // --- // 481233 /// ENSCAFT00000001664 //	transducer of ERBB2, 2	TOB2	0.0873855	0.554242	1.15115	0.539282	-1.1574	0.00963972	-1.9831	0.761168	1.0747
14268118	XM_844469 // MKL1 // megakaryoblastic leukemia (translocation) 1 // --- // 481238 /// E	MKL1	XM_844469	XM_844469 // MKL1 // megakaryoblastic leukemia (translocation) 1 // --- // 481238 /// E	megakaryoblastic leukemia (translocation) 1	MKL1	1.41e-06	0.331598	1.12365	0.223304	-1.15895	0.000753439	1.62124	0.0230377	1.33999
14268130	XM_538363 // ENTHD1 // ENTH domain containing 1 // --- // 481242 /// ENSCAFT00000002017	ENTHD1	XM_538363				0.019126	0.562493	-1.06653	0.348442	1.11094	0.000632436	-1.5858	0.334109	-1.11457
14268144	ENSCAFT00000002096 // RPL3 // ribosomal protein L3 // --- // 474504 /// NM_001252159 //	RPL3	ENSCAFT00000002096	ENSCAFT00000002096 // RPL3 // ribosomal protein L3 // --- // 474504 /// NM_001252159 //	ribosomal protein L3	RPL3	8.93e-05	0.104251	-1.40863	0.758171	-1.06428	1.33e-05	3.41507	0.0084475	1.81681
14268172	XM_847476 // APOBEC3A // DNA dC->dU-editing enzyme APOBEC-3G-like // --- // 610077	APOBEC3A	XM_847476				0.00197195	0.62265	1.10289	0.535904	-1.13141	0.0359278	-1.56356	0.954382	-1.0114
14268174	ENSCAFT00000002111 // CBX6 // chromobox homolog 6 // --- // 481249 /// ENSCAFT000000021	CBX6	ENSCAFT00000002111				0.0034169	0.00697105	1.52087	0.990905	1.00157	0.610898	-1.07286	0.787769	-1.0378
14268206	ENSCAFT00000035547 // JOSD1 // Josephin domain containing 1 // --- // 481251	JOSD1	ENSCAFT00000035547	ENSCAFT00000035547 // JOSD1 // Josephin domain containing 1 // --- // 481251	Josephin domain containing 1	JOSD1	0.00754377	0.853944	-1.03225	0.191485	1.26037	0.118793	1.32267	0.00855921	1.66236
14268327	ENSCAFT00000002231 // SOX10 // SRY (sex determining region Y)-box 10 // --- // 481258 /	SOX10	ENSCAFT00000002231	ENSCAFT00000002231 // SOX10 // SRY (sex determining region Y)-box 10 // --- // 481258 /	SRY (sex determining region Y)-box 10	SOX10	0.0840695	0.710785	-1.04948	0.791773	-1.03494	0.00505377	-1.51498	0.456034	-1.10267
14268391	ENSCAFT00000002352 // RAC2 // ras-related C3 botulinum toxin substrate 2 (rho family, s	RAC2	ENSCAFT00000002352	ENSCAFT00000002352 // RAC2 // ras-related C3 botulinum toxin substrate 2 (rho family, s	ras-related C3 botulinum toxin substrate 2 (rho family, small GTP binding protein Rac2)	RAC2	0.0176175	0.478732	-1.2116	0.593122	1.15521	0.00394488	2.43602	0.712855	-1.10422
14268439	ENSCAFT00000002376 // PVALB // parvalbumin // --- // 481278	PVALB	ENSCAFT00000002376	ENSCAFT00000002376 // PVALB // parvalbumin // --- // 481278	parvalbumin	PVALB	6.47e-08	0.438976	-1.29668	0.777946	-1.09843	2.98e-05	6.57049	1.69e-06	11.0232
14268489	ENSCAFT00000002643 // MYH9 // myosin, heavy chain 9, non-muscle // --- // 481280 /// NM	MYH9	ENSCAFT00000002643	ENSCAFT00000002643 // MYH9 // myosin, heavy chain 9, non-muscle // --- // 481280 /// NM	myosin, heavy chain 9, non-muscle	MYH9	0.118526	0.152469	-1.36359	0.162533	-1.35285	0.0391771	1.58981	0.342973	1.22351
14268524	ENSCAFT00000002662 // RBFOX2 // RNA binding protein, fox-1 homolog (C. elegans) 2 // --	RBFOX2	ENSCAFT00000002662	ENSCAFT00000002662 // RBFOX2 // RNA binding protein, fox-1 homolog (C. elegans) 2 // --	RNA binding protein, fox-1 homolog (C. elegans) 2	RBFOX2	9.33e-05	0.247421	1.10281	0.137418	1.13596	0.239219	-1.10479	5.99e-05	1.55202
14268637	XM_003431510 // MTERFD3 // MTERF domain containing 3 // --- // 100685274 /// ENSCAFT000	MTERFD3	XM_003431510	XM_003431510 // MTERFD3 // MTERF domain containing 3 // --- // 100685274 /// ENSCAFT000	MTERF domain containing 3	MTERFD3	0.210877	0.0378087	-1.52059	0.791522	1.05101	0.059475	-1.45572	0.566971	1.11428
14268652	XM_003639344 // APPL2 // adaptor protein, phosphotyrosine interaction, PH domain and le	APPL2	XM_003639344	XM_003639344 // APPL2 // adaptor protein, phosphotyrosine interaction, PH domain and le	adaptor protein, phosphotyrosine interaction, PH domain and leucine zipper containing 2	APPL2	5.54e-08	0.0288116	1.35687	0.369568	1.12447	0.0099629	1.44968	0.000341337	1.77828
14268673	XM_531763 // ALDH1L2 // aldehyde dehydrogenase 1 family, member L2 // --- // 474534 ///	ALDH1L2	XM_531763	XM_531763 // ALDH1L2 // aldehyde dehydrogenase 1 family, member L2 // --- // 474534 ///	aldehyde dehydrogenase 1 family, member L2	ALDH1L2	1.23e-10	0.969811	1.00549	0.676582	1.0624	0.00329651	1.6347	0.0653067	1.32568
14268697	XM_538419 // SLC41A2 // solute carrier family 41, member 2 // --- // 481298 /// ENSCAFT	SLC41A2	XM_538419	XM_538419 // SLC41A2 // solute carrier family 41, member 2 // --- // 481298 /// ENSCAFT	solute carrier family 41, member 2	SLC41A2	0.0126645	0.444167	-1.13092	0.513315	1.11053	0.000785775	1.91097	0.905615	1.01907
14268738	---		---	275 1 329 329 91.8% 18 - 29992561 29992889 329	GRB2 associated, regulator of MAPK1 (GAREM), transcript variant 1	GAREM	0.000752285	0.865239	1.02109	0.601876	1.06652	0.0007941	1.6472	0.000146694	1.8187
14268777	---		---				6.6e-08	0.223383	-1.33765	0.701086	-1.09391	0.0373269	-1.68455	0.183528	-1.3761
14268852	XM_531783 // CHST10 // carbohydrate sulfotransferase 10 // --- // 474555 /// ENSCAFT000	CHST10	XM_531783	XM_531783 // CHST10 // carbohydrate sulfotransferase 10 // --- // 474555 /// ENSCAFT000	carbohydrate sulfotransferase 10	CHST10	0.00789276	0.696925	-1.07982	0.953568	1.01152	0.0170696	-1.67429	0.658508	-1.09113
14269006	XM_531794 // TMEM131 // transmembrane protein 131 // --- // 474566 /// ENSCAFT000000037	TMEM131	XM_531794	XM_531794 // TMEM131 // transmembrane protein 131 // --- // 474566 /// ENSCAFT000000037	transmembrane protein 131	TMEM131	5.53e-08	0.227047	1.22383	0.79731	-1.04288	0.0169686	1.53475	0.00577581	1.66835
14269089	ENSCAFT00000003765 // ANKRD23 // ankyrin repeat domain 23 // --- // 481344 /// ENSCAFT0	ANKRD23	ENSCAFT00000003765	ENSCAFT00000003765 // ANKRD23 // ankyrin repeat domain 23 // --- // 481344 /// ENSCAFT0	ankyrin repeat domain 23	ANKRD23	0.000528386	0.971592	1.00691	0.745131	1.06498	8.24e-06	-3.40378	0.784177	-1.05445
14269129	XM_538474 // PLEKHH2 // pleckstrin homology domain containing, family H (with MyTH4 dom	PLEKHH2	XM_538474	XM_538474 // PLEKHH2 // pleckstrin homology domain containing, family H (with MyTH4 dom	pleckstrin homology domain containing, family H (with MyTH4 domain) member 2	PLEKHH2	0.00733509	0.336963	1.22225	0.0860591	1.44899	0.000988598	-2.25943	0.576584	-1.12251
14269237	XM_531807 // EPAS1 // endothelial PAS domain protein 1 // --- // 474578 /// ENSCAFT0000	EPAS1	XM_531807	XM_531807 // EPAS1 // endothelial PAS domain protein 1 // --- // 474578 /// ENSCAFT0000	endothelial PAS domain protein 1	EPAS1	5.31e-08	0.679068	-1.06764	0.130632	-1.28077	4.32e-05	-2.37085	0.010235	-1.57126
14269344	ENSCAFT00000036481 // PPP1R21 // protein phosphatase 1, regulatory subunit 21 // --- //	PPP1R21	ENSCAFT00000036481	ENSCAFT00000036481 // PPP1R21 // protein phosphatase 1, regulatory subunit 21 // --- //	protein phosphatase 1, regulatory subunit 21	PPP1R21	0.00121767	0.197185	1.20254	0.184143	1.20956	0.00470326	1.56787	0.387521	1.12948
14269367	NM_001204842 // STON1 // stonin 1 // --- // 100534006 /// ENSCAFT00000004253 // STON1 /	STON1	NM_001204842				0.113763	0.17898	1.3472	0.728537	1.07777	0.957183	1.01163	0.0428947	1.59418
14269381	---		---				0.257837	0.227207	-1.29156	0.808922	1.05136	0.790399	1.05661	0.0366898	-1.59108
14269385	ENSCAFT00000004308 // CHAC2 // ChaC, cation transport regulator homolog 2 (E. coli) //	CHAC2	ENSCAFT00000004308	ENSCAFT00000004308 // CHAC2 // ChaC, cation transport regulator homolog 2 (E. coli) //	ChaC, cation transport regulator homolog 2 (E. coli)	CHAC2	3.14e-05	0.00563319	-1.40662	0.353303	1.10747	0.000319429	-1.62774	0.128663	-1.18659
14269408	XM_531824 // ACYP2 // acylphosphatase 2, muscle type // --- // 474595 /// ENSCAFT000000	ACYP2	XM_531824	XM_531824 // ACYP2 // acylphosphatase 2, muscle type // --- // 474595 /// ENSCAFT000000	acylphosphatase 2, muscle type	ACYP2	3.11e-07	0.00271554	-1.27642	0.0943984	-1.13036	3.74e-06	-1.60593	0.02959	-1.17893
14269495	---		---	ribosomal protein S27a	---	RPS27A	6.18e-05	0.107335	1.21274	0.128222	1.19886	0.00220089	1.50928	0.840775	-1.02336
14269516	ENSCAFT00000037115 // CCDC85A // coiled-coil domain containing 85A // --- // --- /// EN	CCDC85A	ENSCAFT00000037115				4.38e-07	0.520809	1.10838	0.671445	-1.07007	9.62e-05	-2.24281	0.181184	-1.24498
14269561	XM_531836 // REL // v-rel reticuloendotheliosis viral oncogene homolog (avian) // --- /	REL	XM_531836	XM_531836 // REL // v-rel reticuloendotheliosis viral oncogene homolog (avian) // --- /	v-rel reticuloendotheliosis viral oncogene homolog (avian)	REL	0.0104005	0.983666	-1.00558	0.470227	1.21885	0.000916557	2.96061	0.110742	1.57105
14269575	ENSCAFT00000036047 // KIAA1841 // KIAA1841 ortholog // --- // 481384 /// XM_538505 // K	KIAA1841	ENSCAFT00000036047				0.0057462	0.133637	-1.22494	0.565915	-1.07817	0.128029	1.22886	0.00434908	1.53121
14269609	---		---				0.0450067	0.580637	1.1315	0.892287	-1.0306	0.899532	1.0285	0.00902813	1.91683
14269616	XM_531841 // B3GNT2 // UDP-GlcNAc:betaGal beta-1,3-N-acetylglucosaminyltransferase 2 //	B3GNT2	XM_531841	XM_531841 // B3GNT2 // UDP-GlcNAc:betaGal beta-1,3-N-acetylglucosaminyltransferase 2 //	UDP-GlcNAc:betaGal beta-1,3-N-acetylglucosaminyltransferase 2	B3GNT2	0.000204336	0.0666894	-1.46949	0.950181	1.01249	0.000710477	2.26437	0.175741	-1.31935
14269651	XM_531844 // MDH1 // malate dehydrogenase 1, NAD (soluble) // --- // 474614 /// ENSCAFT	MDH1	XM_531844	XM_531844 // MDH1 // malate dehydrogenase 1, NAD (soluble) // --- // 474614 /// ENSCAFT	malate dehydrogenase 1, NAD (soluble)	MDH1	1.08e-09	0.351156	-1.07023	0.731507	-1.02498	1.1e-06	-1.70899	0.17704	-1.10495
14269675	ENSCAFT00000035567 // LOC481389 // galectin-related protein A-like // --- // 481389	LOC481389	ENSCAFT00000035567	ENSCAFT00000035567 // LOC481389 // galectin-related protein A-like // --- // 481389	galectin-related protein A-like	LGALSL	2.6e-05	0.995467	-1.0008	0.605503	1.07602	1.33e-05	-2.36087	0.0624662	-1.32111
14269753	ENSCAFT00000005230 // PLEK // pleckstrin // --- // 442956 /// NM_001003363 // PLEK // p	PLEK	ENSCAFT00000005230	ENSCAFT00000005230 // PLEK // pleckstrin // --- // 442956 /// NM_001003363 // PLEK // p	pleckstrin	PLEK	0.0418379	0.964684	-1.01181	0.903829	1.03256	0.00341354	2.45025	0.926626	-1.02472
14269805	ENSCAFT00000005248 // ANTXR1 // anthrax toxin receptor 1 // --- // --- /// XM_850334 //	ANTXR1	ENSCAFT00000005248	ENSCAFT00000005248 // ANTXR1 // anthrax toxin receptor 1 // --- // --- /// XM_850334 //	anthrax toxin receptor 1 /// anthrax toxin receptor 1	ANTXR1	0.00792458	0.229317	-1.34973	0.85251	-1.04638	0.00841547	2.0559	0.14294	1.44727
14269822	ENSCAFT00000005303 // ANXA4 // annexin A4 // --- // 606756 /// NM_001003039 // ANXA4 //	ANXA4	ENSCAFT00000005303	ENSCAFT00000005303 // ANXA4 // annexin A4 // --- // 606756 /// NM_001003039 // ANXA4 //	annexin A4	ANXA4	2.09e-06	0.259926	-1.17202	0.702054	1.05436	0.000726702	1.7618	0.0284278	1.38727
14269924	XM_003639318 // CD63 // CD63 molecule // --- // 474391 /// ENSCAFT00000000112 // CD63 /	CD63	XM_003639318	XM_003639318 // CD63 // CD63 molecule // --- // 474391 /// ENSCAFT00000000112 // CD63 /	CD63 molecule	CD63	3.08e-05	0.276177	-1.09036	0.497154	-1.05476	5.33e-07	1.85089	0.887056	-1.01113
14269943	XM_003431449 // DNAJC14 // DnaJ (Hsp40) homolog, subfamily C, member 14 // --- // 10068	DNAJC14	XM_003431449	XM_003431449 // DNAJC14 // DnaJ (Hsp40) homolog, subfamily C, member 14 // --- // 10068	DnaJ (Hsp40) homolog, subfamily C, member 14	DNAJC14	0.15808	0.0337214	1.51424	0.489435	1.13473	0.0548649	1.44779	0.228601	1.25064
14269946	ENSCAFT00000000127 // MMP19 // matrix metallopeptidase 19 // --- // 606853 /// XM_84331	MMP19	ENSCAFT00000000127	ENSCAFT00000000127 // MMP19 // matrix metallopeptidase 19 // --- // 606853 /// XM_84331	matrix metallopeptidase 19	MMP19	7.98e-05	0.735295	1.09496	0.648119	1.13048	7.39e-06	5.54315	0.104973	1.57327
14269958	XM_538222 // WIBG // within bgcn homolog (Drosophila) // --- // 481101 /// ENSCAFT00000	WIBG	XM_538222				4.67e-06	0.592748	1.06355	0.260825	1.14064	6.19e-06	-2.10475	0.246676	-1.14539
14270083	XM_538232 // STAT2 // signal transducer and activator of transcription 2, 113kDa // ---	STAT2	XM_538232	XM_538232 // STAT2 // signal transducer and activator of transcription 2, 113kDa // ---	signal transducer and activator of transcription 2, 113kDa	STAT2	0.0153896	0.705985	-1.05411	0.190995	1.20604	0.00391228	1.58748	0.0463967	1.34473
14270283	EU439612 // STAT6 // signal transducer and activator of transcription 6, interleukin-4	STAT6	EU439612	EU439612 // STAT6 // signal transducer and activator of transcription 6, interleukin-4	signal transducer and activator of transcription 6, interleukin-4 induced	STAT6	0.00597763	0.57172	1.08974	0.739443	1.05166	0.000817788	1.84387	0.881289	-1.02284
14270304	XM_844052 // NDUFA4L2 // NADH dehydrogenase (ubiquinone) 1 alpha subcomplex, 4-like 2 /	NDUFA4L2	XM_844052	XM_844052 // NDUFA4L2 // NADH dehydrogenase (ubiquinone) 1 alpha subcomplex, 4-like 2 /	NADH dehydrogenase (ubiquinone) 1 alpha subcomplex, 4-like 2	NDUFA4L2	0.00125234	0.222696	-1.33171	0.10883	-1.46733	0.0120899	-1.89424	0.660816	-1.10622
14270309	XM_538246 // STAC3 // SH3 and cysteine rich domain 3 // --- // 481125 /// ENSCAFT000000	STAC3	XM_538246	XM_538246 // STAC3 // SH3 and cysteine rich domain 3 // --- // 481125 /// ENSCAFT000000	SH3 and cysteine rich domain 3	STAC3	5.32e-15	0.974063	1.00583	0.990837	1.00205	0.0289542	-1.52508	0.59018	1.1015
14270366	XM_844109 // DDIT3 // DNA-damage-inducible transcript 3 // --- // 607439 /// ENSCAFT000	DDIT3	XM_844109	XM_844109 // DDIT3 // DNA-damage-inducible transcript 3 // --- // 607439 /// ENSCAFT000	DNA-damage-inducible transcript 3	DDIT3	0.0018168	0.706329	-1.07502	0.926477	1.01784	0.00128307	-2.08508	0.146236	-1.33375
14270500	XM_531656 // PPM1H // protein phosphatase, Mg2+/Mn2+ dependent, 1H // --- // 474425 ///	PPM1H	XM_531656	XM_531656 // PPM1H // protein phosphatase, Mg2+/Mn2+ dependent, 1H // --- // 474425 ///	protein phosphatase, Mg2+/Mn2+ dependent, 1H	PPM1H	0.00101831	0.938046	1.01302	0.301247	1.19122	2.61e-05	2.59418	0.1942	-1.24853
14270521	XM_003431462 // C10H12orf56 // chromosome 10 open reading frame, human C12orf56 // ---	C10H12orf56	XM_003431462				0.16744	0.620373	-1.11889	0.579537	-1.13404	0.293081	1.27352	0.0398671	-1.64467
14270534	---		---				0.128266	0.0281384	-2.09294	0.187937	-1.52329	0.667993	-1.14305	0.604649	-1.17539
14270635	ENSCAFT00000000665 // CPM // carboxypeptidase M // --- // --- /// XM_003431466 // CPM /	CPM	ENSCAFT00000000665				1.05e-07	0.623476	-1.12712	0.586688	-1.14182	1.19e-08	12.6374	0.468319	1.19432
14270773	XM_538289 // KCNC2 // potassium voltage-gated channel, Shaw-related subfamily, member 2	KCNC2	XM_538289	XM_538289 // KCNC2 // potassium voltage-gated channel, Shaw-related subfamily, member 2	potassium voltage-gated channel, Shaw-related subfamily, member 2	KCNC2	0.0409804	0.975129	1.00549	0.0121998	1.63019	0.853402	-1.03302	0.307399	-1.20009
14270810	---		---				0.0137166	0.000662296	-1.73399	0.868141	1.02229	0.764885	1.04056	0.275073	1.15917
14270812	---		---				0.0816982	0.878894	1.031	0.890828	-1.02788	0.0100273	-1.77845	0.348765	-1.20969
14270972	ENSCAFT00000001103 // CRELD2 // cysteine-rich with EGF-like domains 2 // --- // 1006868	CRELD2	ENSCAFT00000001103	ENSCAFT00000001103 // CRELD2 // cysteine-rich with EGF-like domains 2 // --- // 1006868	cysteine-rich with EGF-like domains 2	CRELD2	0.414532	0.422458	-1.14915	0.72937	-1.06126	0.0273871	1.50666	0.653544	1.0803
14271070	ENSCAFT00000001222 // PPARA // peroxisome proliferator-activated receptor alpha // ---	PPARA	ENSCAFT00000001222	ENSCAFT00000001222 // PPARA // peroxisome proliferator-activated receptor alpha // ---	peroxisome proliferator-activated receptor alpha	PPARA	0.000362446	0.874333	1.02566	0.936593	1.01282	1.22e-05	-2.66743	0.283271	-1.19133
14271107	ENSCAFT00000001257 // FBLN1 // fibulin 1 // --- // 474468 /// XM_531698 // FBLN1 // fib	FBLN1	ENSCAFT00000001257	ENSCAFT00000001257 // FBLN1 // fibulin 1 // --- // 474468 /// XM_531698 // FBLN1 // fib	fibulin 1	FBLN1	0.0128347	0.101537	-1.49374	0.467281	1.18767	0.0227848	1.78931	0.746091	1.07906
14271203	XM_531702 // SAMM50 // sorting and assembly machinery component 50 homolog (S. cerevisi	SAMM50	XM_531702	XM_531702 // SAMM50 // sorting and assembly machinery component 50 homolog (S. cerevisi	sorting and assembly machinery component 50 homolog (S. cerevisiae)	SAMM50	0.00332689	0.283981	-1.10744	0.760877	-1.02891	7.93e-05	-1.62138	0.55267	-1.05742
14271237	XM_531704 // TSPO // translocator protein (18kDa) // --- // 474475 /// ENSCAFT000000365	TSPO	XM_531704	XM_531704 // TSPO // translocator protein (18kDa) // --- // 474475 /// ENSCAFT000000365	translocator protein (18kDa)	TSPO	8.84e-08	0.790133	1.04136	0.286856	1.17936	2.49e-05	2.3988	0.707777	1.0588
14271242	ENSCAFT00000001425 // BIK // BCL2-interacting killer (apoptosis-inducing) // --- // ---	BIK	ENSCAFT00000001425	ENSCAFT00000001425 // BIK // BCL2-interacting killer (apoptosis-inducing) // --- // ---	BCL2-interacting killer (apoptosis-inducing)	BIK	2.43e-06	0.816604	-1.06925	0.283478	1.37052	0.0298217	-1.96839	0.251611	-1.40187
14271370	XM_844073 // ACO2 // aconitase 2, mitochondrial // --- // 474487 /// ENSCAFT00000001657	ACO2	XM_844073	XM_844073 // ACO2 // aconitase 2, mitochondrial // --- // 474487 /// ENSCAFT00000001657	aconitase 2, mitochondrial	ACO2	1.53e-06	0.0737394	-1.20241	0.53393	-1.06315	0.000125356	-1.62205	0.246674	1.12281
14271395	XM_844230 // TEF // thyrotrophic embryonic factor // --- // 607883 /// ENSCAFT000000016	TEF	XM_844230	XM_844230 // TEF // thyrotrophic embryonic factor // --- // 607883 /// ENSCAFT000000016	thyrotrophic embryonic factor	TEF	0.00176168	0.824746	-1.02512	0.464719	-1.08604	0.000113769	-1.74833	0.0071948	1.40391
14271660	XM_531737 // KDELR3 // KDEL (Lys-Asp-Glu-Leu) endoplasmic reticulum protein retention r	KDELR3	XM_531737	XM_531737 // KDELR3 // KDEL (Lys-Asp-Glu-Leu) endoplasmic reticulum protein retention r	KDEL (Lys-Asp-Glu-Leu) endoplasmic reticulum protein retention receptor 3	KDELR3	1.39e-08	0.172731	-1.16069	0.979321	1.00275	5.74e-06	1.99907	4.66e-06	2.02332
14271772	ENSCAFT00000002307 // LGALS1 // lectin, galactoside-binding, soluble, 1 // --- // 61027	LGALS1	ENSCAFT00000002307	ENSCAFT00000002307 // LGALS1 // lectin, galactoside-binding, soluble, 1 // --- // 61027	lectin, galactoside-binding, soluble, 1	LGALS1	9.34e-06	0.022977	-1.31663	0.603038	-1.05975	0.000309916	1.64983	0.2021	1.15662
14271828	ENSCAFT00000002351 // CYTH4 // cytohesin 4 // --- // 481270 /// XM_538391 // CYTH4 // c	CYTH4	ENSCAFT00000002351	ENSCAFT00000002351 // CYTH4 // cytohesin 4 // --- // 481270 /// XM_538391 // CYTH4 // c	cytohesin 4	CYTH4	4.06e-05	0.571671	1.10135	0.796742	1.04475	2.62e-06	3.26387	0.106978	1.33045
14271865	ENSCAFT00000002373 // NCF4 // neutrophil cytosolic factor 4, 40kDa // --- // 481277 ///	NCF4	ENSCAFT00000002373	ENSCAFT00000002373 // NCF4 // neutrophil cytosolic factor 4, 40kDa // --- // 481277 ///	neutrophil cytosolic factor 4, 40kDa	NCF4	0.000110518	0.687675	-1.06605	0.365523	1.15662	1.74e-05	2.56603	0.499058	1.11411
14271904	ENSCAFT00000002674 // HMOX1 // heme oxygenase (decycling) 1 // --- // 442987 /// NM_001	HMOX1	ENSCAFT00000002674	ENSCAFT00000002674 // HMOX1 // heme oxygenase (decycling) 1 // --- // 442987 /// NM_001	heme oxygenase (decycling) 1	HMOX1	0.00104141	0.594498	-1.12425	0.352159	-1.22952	0.00255921	2.15893	0.553288	-1.13948
14271951	JF508171 // TIMP3 // TIMP metallopeptidase inhibitor 3 // --- // 481289 /// ENSCAFT0000	TIMP3	JF508171				1.18e-05	0.46329	1.1372	0.467769	-1.13572	0.0183435	-1.56722	0.430846	1.14829
14272016	ENSCAFT00000002839 // RIC8B // resistance to inhibitors of cholinesterase 8 homolog B (	RIC8B	ENSCAFT00000002839	ENSCAFT00000002839 // RIC8B // resistance to inhibitors of cholinesterase 8 homolog B (	resistance to inhibitors of cholinesterase 8 homolog B (C. elegans)	RIC8B	0.00748286	0.396737	1.1091	0.294873	1.13743	0.00137859	-1.58294	0.181409	1.18075
14272109	XM_538420 // CHST11 // carbohydrate (chondroitin 4) sulfotransferase 11 // --- // 48129	CHST11	XM_538420	XM_538420 // CHST11 // carbohydrate (chondroitin 4) sulfotransferase 11 // --- // 48129	carbohydrate (chondroitin 4) sulfotransferase 11	CHST11	0.0154667	0.0291923	1.60209	0.695619	-1.08154	0.0040456	1.93415	0.979385	1.00518
14272245	XM_531771 // SULT1C4 // sulfotransferase family, cytosolic, 1C, member 4 // --- // 4745	SULT1C4	XM_531771	XM_531771 // SULT1C4 // sulfotransferase family, cytosolic, 1C, member 4 // --- // 4745	sulfotransferase family, cytosolic, 1C, member 4	SULT1C4	0.0191552	0.684322	-1.09587	0.975706	-1.00686	0.00149442	2.32926	0.429166	1.19645
14272300	XM_848832 // C10H2orf40 // chromosome 10 open reading frame, human C2orf40 // --- // 61	C10H2orf40	XM_848832				2.24e-05	0.96319	-1.02019	0.839483	1.09175	0.0259148	-2.8482	0.0898868	-2.15908
14272400	XM_538449 // IL1R1 // interleukin 1 receptor, type I // --- // 481328 /// ENSCAFT000000	IL1R1	XM_538449	XM_538449 // IL1R1 // interleukin 1 receptor, type I // --- // 481328 /// ENSCAFT000000	interleukin 1 receptor, type I	IL1R1	8.12e-08	0.629192	-1.13145	0.868336	-1.04317	7.77e-06	5.06556	0.0299809	1.81764
14272411	ENSCAFT00000035251 // IL1R2 // interleukin 1 receptor, type II // --- // 481330	IL1R2	ENSCAFT00000035251	ENSCAFT00000035251 // IL1R2 // interleukin 1 receptor, type II // --- // 481330	interleukin 1 receptor, type II	IL1R2	0.174671	0.939523	-1.02474	0.767217	1.10018	0.0209199	2.25269	0.803838	1.08337
14272444	---		---				0.00357714	0.868267	1.03512	0.180811	1.33183	0.224393	-1.29539	0.0186846	1.70902
14272583	XM_531792 // VWA3B // von Willebrand factor A domain containing 3B // --- // 474564 ///	VWA3B	XM_531792	XM_531792 // VWA3B // von Willebrand factor A domain containing 3B // --- // 474564 ///	von Willebrand factor A domain containing 3B	VWA3B	2.78e-06	0.981963	-1.00431	0.452035	-1.15549	0.196256	1.28768	0.00638641	1.80015
14272770	ENSCAFT00000003990 // LRPPRC // leucine-rich pentatricopeptide repeat containing // ---	LRPPRC	ENSCAFT00000003990	ENSCAFT00000003990 // LRPPRC // leucine-rich pentatricopeptide repeat containing // ---	leucine-rich pentatricopeptide repeat containing	LRPPRC	2.63e-05	0.130539	-1.10935	0.268334	-1.07752	2.09e-06	-1.59888	0.0169463	-1.18947
14272809	ENSCAFT00000036805 // PREPL // prolyl endopeptidase-like // --- // 474574	PREPL	ENSCAFT00000036805	ENSCAFT00000036805 // PREPL // prolyl endopeptidase-like // --- // 474574	prolyl endopeptidase-like	PREPL	0.00250588	0.400375	1.21688	0.172258	1.38353	0.00763818	1.9996	0.0246077	1.757
14272853	---		---				0.0466476	0.0279133	1.70608	0.612248	-1.121	0.0184863	-1.78492	0.55859	1.14111
14272864	---		---				0.141944	0.5672	1.13481	0.0283779	-1.68462	0.774202	-1.06519	0.0708188	1.52032
14272972	XM_531818 // NRXN1 // neurexin 1 // --- // 474589	NRXN1	XM_531818				0.0202077	0.57573	1.07083	0.931565	1.0105	0.00030514	-1.73188	0.598638	1.06644
14272975	---		---				0.000295849	0.0849379	-1.32551	0.896145	1.02056	5.37e-05	2.30683	0.00104565	1.84563
14273077	ENSCAFT00000004477 // CCDC88A // coiled-coil domain containing 88A // --- // --- /// EN	CCDC88A	ENSCAFT00000004477	ENSCAFT00000004477 // CCDC88A // coiled-coil domain containing 88A // --- // --- /// EN	coiled-coil domain containing 88A	CCDC88A	3.81e-05	0.813497	1.04629	0.141202	1.33914	2.8e-06	3.77293	0.00792528	1.77199
14273126	ENSCAFT00000004640 // PNPT1 // polyribonucleotide nucleotidyltransferase 1 // --- // 48	PNPT1	ENSCAFT00000004640	ENSCAFT00000004640 // PNPT1 // polyribonucleotide nucleotidyltransferase 1 // --- // 48	polyribonucleotide nucleotidyltransferase 1	PNPT1	0.00934055	0.656167	-1.05554	0.325192	-1.12855	0.00238589	-1.53605	0.919996	-1.01223
14273152	ENSCAFT00000004677 // EFEMP1 // EGF containing fibulin-like extracellular matrix protei	EFEMP1	ENSCAFT00000004677	ENSCAFT00000004677 // EFEMP1 // EGF containing fibulin-like extracellular matrix protei	EGF containing fibulin-like extracellular matrix protein 1	EFEMP1	7.23e-05	0.457947	-1.24795	0.124669	1.60304	3.41e-05	5.22865	0.000150987	4.20156
14273169	XM_849891 // FANCL // Fanconi anemia, complementation group L // --- // 612161 /// ENSC	FANCL	XM_849891	XM_849891 // FANCL // Fanconi anemia, complementation group L // --- // 612161 /// ENSC	Fanconi anemia, complementation group L	FANCL	1.42e-07	0.332765	1.20676	0.704006	1.07549	0.00906342	1.74802	0.504911	1.13695
14273287	---		---				0.432188	0.880978	-1.02577	0.0206595	-1.53637	0.566935	-1.10273	0.907011	1.02005
14273319	ENSCAFT00000004944 // LOC100855510 // protein FAM161A-like // --- // 100855510 /// ENSC	LOC100855510	ENSCAFT00000004944	ENSCAFT00000004944 // LOC100855510 // protein FAM161A-like // --- // 100855510 /// ENSC	protein FAM161A-like	FAM161A	3.41e-08	0.631065	-1.06136	0.285533	-1.14385	0.0142079	1.39739	0.00020225	1.78975
14273395	XM_538508 // PELI1 // pellino E3 ubiquitin protein ligase 1 // --- // 481388 /// ENSCAF	PELI1	XM_538508	XM_538508 // PELI1 // pellino E3 ubiquitin protein ligase 1 // --- // 481388 /// ENSCAF	pellino E3 ubiquitin protein ligase 1	PELI1	0.044595	0.0167992	1.45934	0.0104596	1.50765	0.27531	-1.17346	0.87133	-1.02358
14273416	ENSCAFT00000005128 // RAB1A // RAB1A, member RAS oncogene family // --- // 403774 /// N	RAB1A	ENSCAFT00000005128	ENSCAFT00000005128 // RAB1A // RAB1A, member RAS oncogene family // --- // 403774 /// N	RAB1A, member RAS oncogene family	RAB1A	4.61e-06	0.909538	1.01322	0.673678	-1.05001	5.38e-05	1.85832	0.488587	1.08399
14273454	---		---				0.382476	0.442982	-1.15691	0.0257264	-1.57701	0.773234	-1.0558	0.896765	1.02473
14273482	ENSCAFT00000005228 // CNRIP1 // cannabinoid receptor interacting protein 1 // --- // --	CNRIP1	ENSCAFT00000005228	ENSCAFT00000005228 // CNRIP1 // cannabinoid receptor interacting protein 1 // --- // --	cannabinoid receptor interacting protein 1	CNRIP1	0.0140741	0.305428	-1.3085	0.9382	1.0202	0.00780135	2.16411	0.948886	-1.01667
14273565	XM_531857 // C10H2orf42 // chromosome 10 open reading frame, human C2orf42 // --- // 47	C10H2orf42	XM_531857				0.00802587	0.792005	-1.03166	0.473363	1.0891	0.000368572	-1.6858	0.399534	-1.10583
14273648	ENSCAFT00000020494 // BTNL9 // butyrophilin-like 9 // --- // 491672 /// ENSCAFT00000020	BTNL9	ENSCAFT00000020494				0.000490831	0.757339	-1.05821	0.465886	-1.14393	0.0018293	-1.95642	0.109481	-1.35672
14273705	ENSCAFT00000000718 // GFPT2 // glutamine-fructose-6-phosphate transaminase 2 // --- //	GFPT2	ENSCAFT00000000718	ENSCAFT00000000718 // GFPT2 // glutamine-fructose-6-phosphate transaminase 2 // --- //	glutamine-fructose-6-phosphate transaminase 2 /// glutamine-fructose-6-phosphate transaminase 2	GFPT2	0.000488277	0.180742	-1.50045	0.889731	-1.04169	3.42e-05	5.18806	0.256661	1.40643
14273759	---		---				0.000905387	0.124198	-1.20665	0.178941	-1.17672	0.000157372	-1.7652	0.134136	-1.20042
14273791	XM_538579 // MGAT4B // mannosyl (alpha-1,3-)-glycoprotein beta-1,4-N-acetylglucosaminyl	MGAT4B	XM_538579	XM_538579 // MGAT4B // mannosyl (alpha-1,3-)-glycoprotein beta-1,4-N-acetylglucosaminyl	mannosyl (alpha-1,3-)-glycoprotein beta-1,4-N-acetylglucosaminyltransferase, isozyme B	MGAT4B	0.042835	0.263112	-1.20858	0.321185	-1.182	0.00486991	1.70439	0.664123	1.07493
14273965	XM_853642 // LOC607494 // AP-3 complex subunit sigma-1-like // --- // 607494 /// ENSCAF	LOC607494	XM_853642	XM_853642 // LOC607494 // AP-3 complex subunit sigma-1-like // --- // 607494 /// ENSCAF	AP-3 complex subunit sigma-1-like	AP3S1	0.0133389	0.343886	1.25914	0.895697	1.03197	0.000545516	2.76464	0.633618	1.12164
14273972	XM_538554 // AQPEP // laeverin // --- // 481434 /// ENSCAFT00000000321 // AQPEP // laev	AQPEP	XM_538554	XM_538554 // AQPEP // laeverin // --- // 481434 /// ENSCAFT00000000321 // AQPEP // laev	laeverin	AQPEP	0.00228191	0.169687	-1.33342	0.6816	1.08721	0.0212385	-1.66696	0.00720726	1.85122
14274050	ENSCAFT00000000267 // TNFAIP8 // tumor necrosis factor, alpha-induced protein 8 // ---	TNFAIP8	ENSCAFT00000000267	ENSCAFT00000000267 // TNFAIP8 // tumor necrosis factor, alpha-induced protein 8 // ---	tumor necrosis factor, alpha-induced protein 8	TNFAIP8	0.00861415	0.713705	-1.09599	0.130503	1.47873	0.0024342	2.41528	0.399561	-1.23665
14274077	---		---				0.112095	0.0763332	-1.52089	0.0135467	1.84753	0.669575	-1.10097	0.168161	1.37635
14274080	ENSCAFT00000000800 // SRFBP1 // serum response factor binding protein 1 // --- // 60856	SRFBP1	ENSCAFT00000000800	ENSCAFT00000000800 // SRFBP1 // serum response factor binding protein 1 // --- // 60856	serum response factor binding protein 1	SRFBP1	0.000790321	0.747659	1.04133	0.636013	1.0615	0.00303282	1.53978	0.641997	1.06038
14274093	ENSCAFT00000000818 // SNCAIP // synuclein, alpha interacting protein // --- // 481479	SNCAIP	ENSCAFT00000000818	ENSCAFT00000000818 // SNCAIP // synuclein, alpha interacting protein // --- // 481479	synuclein, alpha interacting protein	SNCAIP	0.0614232	0.00165187	-1.59692	0.516122	-1.08578	0.158685	-1.20111	0.593618	1.06981
14274107	---		---				0.0301072	0.0370529	1.54684	0.0102122	1.74755	0.793127	-1.05247	0.40724	-1.17732
14274109	ENSCAFT00000038741 // SNX2 // sorting nexin 2 // --- // 474657 /// XM_531886 // SNX2 //	SNX2	ENSCAFT00000038741	ENSCAFT00000038741 // SNX2 // sorting nexin 2 // --- // 474657 /// XM_531886 // SNX2 //	sorting nexin 2	SNX2	5.4e-05	0.580378	-1.05762	0.985456	-1.00184	6.69e-05	1.69851	0.00715617	1.35782
14274143	NM_001197116 // EEF1A1 // eukaryotic translation elongation factor 1 alpha 1 // --- //	EEF1A1	NM_001197116				0.000695249	0.946196	-1.01127	0.846373	1.03272	5.5e-05	2.43165	0.00703126	1.6572
14274162	ENSCAFT00000000901 // GRAMD3 // GRAM domain containing 3 // --- // 474662 /// XM_003431	GRAMD3	ENSCAFT00000000901	ENSCAFT00000000901 // GRAMD3 // GRAM domain containing 3 // --- // 474662 /// XM_003431	GRAM domain containing 3	GRAMD3	1.77e-07	0.0708517	1.43319	0.133714	1.34154	9.21e-07	4.18028	0.0315984	1.54969
14274241	XM_003431621 // LOC100685195 // uncharacterized LOC100685195 // --- // 100685195	LOC100685195	XM_003431621				0.0147424	0.114927	1.28939	0.139991	-1.26713	0.00538455	1.63298	0.357858	1.15527
14274267	ENSCAFT00000001118 // SLC27A6 // solute carrier family 27 (fatty acid transporter), mem	SLC27A6	ENSCAFT00000001118	ENSCAFT00000001118 // SLC27A6 // solute carrier family 27 (fatty acid transporter), mem	solute carrier family 27 (fatty acid transporter), member 6	SLC27A6	3.79e-05	0.170986	-1.59744	0.125423	-1.69619	1.21e-05	7.65083	0.464075	-1.27777
14274280	XM_003431591 // ISOC1 // isochorismatase domain containing 1 // --- // 100688371 /// EN	ISOC1	XM_003431591	XM_003431591 // ISOC1 // isochorismatase domain containing 1 // --- // 100688371 /// EN	isochorismatase domain containing 1	ISOC1	1.28e-10	0.124851	-1.21603	0.0105677	-1.41838	0.000259572	-1.75626	0.00115948	-1.61023
14274319	ENSCAFT00000001139 // LYRM7 // Lyrm7 homolog (mouse) // --- // 609480 /// XM_846740 //	LYRM7	ENSCAFT00000001139	ENSCAFT00000001139 // LYRM7 // Lyrm7 homolog (mouse) // --- // 609480 /// XM_846740 //	Lyrm7 homolog (mouse)	LYRM7	6.59e-10	0.102594	-1.17756	0.110317	-1.17301	5.48e-08	-2.45447	0.00141312	-1.43833
14274325	XM_846751 // CDC42SE2 // CDC42 small effector 2 // --- // 609492 /// ENSCAFT00000001140	CDC42SE2	XM_846751				0.00504075	0.0510512	-1.54225	0.785731	-1.05844	0.00290491	2.05632	0.404101	1.19249
14274331	---		---				0.0014053	0.00167915	-1.82425	0.0551739	-1.39083	0.169308	-1.25809	0.250684	1.20939
14274349	XM_538619 // PDLIM4 // PDZ and LIM domain 4 // --- // 481498 /// ENSCAFT00000001294 //	PDLIM4	XM_538619	XM_538619 // PDLIM4 // PDZ and LIM domain 4 // --- // 481498 /// ENSCAFT00000001294 //	PDZ and LIM domain 4	PDLIM4	1.15e-06	0.864306	-1.02526	0.194421	-1.21481	5.72e-06	2.5946	0.475249	1.11076
14274369	XM_855641 // SLC22A5 // solute carrier family 22 (organic cation/carnitine transporter)	SLC22A5	XM_855641	XM_855641 // SLC22A5 // solute carrier family 22 (organic cation/carnitine transporter)	solute carrier family 22 (organic cation/carnitine transporter), member 5	SLC22A5	2.97e-06	0.21593	1.20487	0.604231	-1.07949	0.00144578	-1.74273	0.0981362	1.28926
14274467	XM_845564 // UBE2B // ubiquitin-conjugating enzyme E2B // --- // 474683 /// ENSCAFT0000	UBE2B	XM_845564	XM_845564 // UBE2B // ubiquitin-conjugating enzyme E2B // --- // 474683 /// ENSCAFT0000	ubiquitin-conjugating enzyme E2 B-like /// ubiquitin-conjugating enzyme E2B	UBE2B	0.000750274	0.361951	-1.09627	0.719365	-1.03647	1.78e-05	-1.80337	0.113146	-1.1784
14274486	ENSCAFT00000001591 // SEC24A // SEC24 family, member A (S. cerevisiae) // --- // 481510	SEC24A	ENSCAFT00000001591	ENSCAFT00000001591 // SEC24A // SEC24 family, member A (S. cerevisiae) // --- // 481510	SEC24 family, member A (S. cerevisiae)	SEC24A	0.032885	0.0075898	1.61966	0.231583	1.21703	0.33182	1.17125	0.624251	-1.08208
14274501	XM_531910 // CAMLG // calcium modulating ligand // --- // 474684 /// ENSCAFT00000001599	CAMLG	XM_531910	XM_531910 // CAMLG // calcium modulating ligand // --- // 474684 /// ENSCAFT00000001599	calcium modulating ligand	CAMLG	6.72e-06	0.0241765	-1.16845	0.0501788	-1.14162	2.34e-06	-1.56309	0.00712329	-1.21266
14274544	XM_538633 // CATSPER3 // cation channel, sperm associated 3 // --- // 481512 /// ENSCAF	CATSPER3	XM_538633	XM_538633 // CATSPER3 // cation channel, sperm associated 3 // --- // 481512 /// ENSCAF	cation channel, sperm associated 3	CATSPER3	0.0562998	0.84963	1.03727	0.54389	1.12499	0.00353885	-1.91315	0.265341	1.2451
14274558	ENSCAFT00000001665 // TGFBI // transforming growth factor, beta-induced, 68kDa // --- /	TGFBI	ENSCAFT00000001665	ENSCAFT00000001665 // TGFBI // transforming growth factor, beta-induced, 68kDa // --- /	transforming growth factor, beta-induced, 68kDa	TGFBI	7.29e-05	0.557378	-1.14721	0.425987	1.20587	9.06e-06	4.31838	0.039342	1.67234
14274594	---		---				0.169353	0.72197	1.07795	0.505239	-1.15173	0.0470322	-1.56201	0.785446	1.05906
14274602	ENSCAFT00000037009 // LOC100855693 // myotilin-like // --- // 100855693	LOC100855693	ENSCAFT00000037009	ENSCAFT00000037009 // LOC100855693 // myotilin-like // --- // 100855693	myotilin-like	MYOT	1.51e-07	0.647002	1.14555	0.544382	-1.19763	0.00958691	-2.35452	0.645235	1.1464
14274628	ENSCAFT00000001760 // LOC100855705 // polycystic kidney disease 2-like 2 protein-like /	LOC100855705	ENSCAFT00000001760				0.0603888	0.296738	-1.25925	0.743186	-1.07384	0.00454049	-2.02335	0.815993	1.05186
14274648	ENSCAFT00000001867 // KIF20A // kinesin family member 20A // --- // --- /// XM_531919 /	KIF20A	ENSCAFT00000001867	ENSCAFT00000001867 // KIF20A // kinesin family member 20A // --- // --- /// XM_531919 /	kinesin family member 20A /// kinesin family member 20A	KIF20A	0.0110941	0.50878	-1.10418	0.87826	1.02308	0.00515529	1.60753	0.291364	1.1735
14274722	XM_846145 // EGR1 // early growth response 1 // --- // 481528 /// ENSCAFT00000001962 //	EGR1	XM_846145	XM_846145 // EGR1 // early growth response 1 // --- // 481528 /// ENSCAFT00000001962 //	early growth response 1	EGR1	0.000929995	0.880332	-1.07743	0.718271	1.19606	0.00378807	5.20565	0.809645	1.12682
14274778	NM_001003180 // IL33 // interleukin 33 // --- // 403810 /// AB024517 // IL33 // interle	IL33	NM_001003180	NM_001003180 // IL33 // interleukin 33 // --- // 403810 /// AB024517 // IL33 // interle	interleukin 33	IL33	0.000484198	0.414278	-1.28831	0.106308	1.67744	1.72e-05	6.2025	0.151485	1.57657
14274816	XM_531930 // KDM4C // lysine (K)-specific demethylase 4C // --- // 474704	KDM4C	XM_531930				0.29024	0.971649	-1.01115	0.885142	-1.04611	0.218581	1.48193	0.0450336	1.95
14274855	XM_848542 // LURAP1L // leucine rich adaptor protein 1-like // --- // 610949 /// ENSCAF	LURAP1L	XM_848542	XM_848542 // LURAP1L // leucine rich adaptor protein 1-like // --- // 610949 /// ENSCAF	leucine rich adaptor protein 1-like	LURAP1L	0.00863497	0.00281663	-1.75094	0.0505305	-1.39945	0.241255	-1.21342	0.572975	-1.09579
14274933	XM_531943 // ADAMTSL1 // ADAMTS-like 1 // --- // 474717 /// XM_003431639 // LOC10068666	ADAMTSL1	XM_531943	XM_531943 // ADAMTSL1 // ADAMTS-like 1 // --- // 474717 /// XM_003431639 // LOC10068666	ADAMTS-like protein 1-like /// ADAMTS-like 1	ADAMTSL1	0.0835622	0.0402561	-1.65444	0.133722	-1.42808	0.442283	-1.19448	0.0151124	-1.84727
14274946	XM_531943 // ADAMTSL1 // ADAMTS-like 1 // --- // 474717 /// ENSCAFT00000002486 // ADAMT	ADAMTSL1	XM_531943				0.0888713	0.116653	-1.28469	0.38795	1.14344	0.0064698	-1.60422	0.306211	-1.17309
14275062	ENSCAFT00000039655 // MTAP // methylthioadenosine phosphorylase // --- // 474729 /// EN	MTAP	ENSCAFT00000039655				0.0150685	0.406081	1.14739	0.913632	1.01791	0.00233767	1.78968	0.015481	1.54729
14275075	---		---				0.0123517	0.265269	1.23817	0.818328	-1.04416	0.0199232	-1.61354	0.986838	1.00311
14275089	ENSCAFT00000038603 // IFT74 // intraflagellar transport 74 homolog (Chlamydomonas) // -	IFT74	ENSCAFT00000038603	ENSCAFT00000038603 // IFT74 // intraflagellar transport 74 homolog (Chlamydomonas) // -	intraflagellar transport 74 homolog (Chlamydomonas)	IFT74	0.0378646	0.997995	-1.00033	0.81204	-1.03154	0.0493446	1.31409	0.00199306	1.6058
14275110	---		---				0.301242	0.0250695	2.0018	0.601837	1.16123	0.988199	1.00423	0.721602	-1.10721
14275112	ENSCAFT00000002677 // TEK // TEK tyrosine kinase, endothelial // --- // 403714 /// XM_0	TEK	ENSCAFT00000002677	ENSCAFT00000002677 // TEK // TEK tyrosine kinase, endothelial // --- // 403714 /// XM_0	TEK tyrosine kinase, endothelial	TEK	2.33e-06	0.0548748	-1.35718	0.0161649	-1.48642	0.00791601	-1.56398	0.592967	-1.08376
14275147	XM_538698 // ACO1 // aconitase 1, soluble // --- // 481576 /// ENSCAFT00000002821 // AC	ACO1	XM_538698	XM_538698 // ACO1 // aconitase 1, soluble // --- // 481576 /// ENSCAFT00000002821 // AC	aconitase 1, soluble	ACO1	0.000111669	0.735656	-1.04536	0.429091	1.11045	0.000796218	1.70317	0.769797	1.03919
14275180	XM_849488 // SPINK4 // serine peptidase inhibitor, Kazal type 4 // --- // 611774 /// EN	SPINK4	XM_849488				4.1e-05	0.0313286	-1.61483	0.113125	-1.40554	0.822069	-1.04752	0.371996	-1.20507
14275285	ENSCAFT00000038333 // DNAJB5 // DnaJ (Hsp40) homolog, subfamily B, member 5 // --- // 4	DNAJB5	ENSCAFT00000038333	ENSCAFT00000038333 // DNAJB5 // DnaJ (Hsp40) homolog, subfamily B, member 5 // --- // 4	DnaJ (Hsp40) homolog, subfamily B, member 5	DNAJB5	0.00474872	0.00436244	1.91643	0.218003	1.28592	0.00881052	-1.79452	0.793091	1.0537
14275294	XM_003431569 // C11H9orf131 // chromosome 11 open reading frame, human C9orf131 // ---	C11H9orf131	XM_003431569				0.000325907	0.647568	-1.06126	0.0284124	-1.35991	2.61e-05	-2.10175	0.927165	-1.01192
14275358	XM_538715 // RUSC2 // RUN and SH3 domain containing 2 // --- // 481593 /// ENSCAFT00000	RUSC2	XM_538715	XM_538715 // RUSC2 // RUN and SH3 domain containing 2 // --- // 481593 /// ENSCAFT00000	RUN and SH3 domain containing 2	RUSC2	0.0610131	0.465701	1.13585	0.936125	-1.01397	0.00456461	-1.75356	0.030594	-1.49815
14275387	NM_001145174 // CA9 // carbonic anhydrase IX // --- // 611933 /// ENSCAFT00000003289 //	CA9	NM_001145174	NM_001145174 // CA9 // carbonic anhydrase IX // --- // 611933 /// ENSCAFT00000003289 //	carbonic anhydrase IX	CA9	0.0272879	0.2234	-1.21651	0.748958	1.05167	0.00571032	-1.63786	0.543512	-1.10081
14275482	XM_003639360 // LOC100856258 // golgi-associated plant pathogenesis-related protein 1-l	LOC100856258	XM_003639360	XM_003639360 // LOC100856258 // golgi-associated plant pathogenesis-related protein 1-l	golgi-associated plant pathogenesis-related protein 1-like	GLIPR2	1.26e-05	0.775438	-1.06583	0.464926	1.17882	1.09e-05	3.97574	0.0242393	1.72766
14275499	XM_538730 // MELK // maternal embryonic leucine zipper kinase // --- // 481608 /// ENSC	MELK	XM_538730	XM_538730 // MELK // maternal embryonic leucine zipper kinase // --- // 481608 /// ENSC	maternal embryonic leucine zipper kinase	MELK	0.00287413	0.109763	-1.32526	0.454099	-1.13609	0.00379258	1.75527	0.686766	1.07068
14275517	XM_538733 // ZCCHC7 // zinc finger, CCHC domain containing 7 // --- // 481611	ZCCHC7	XM_538733	XM_538733 // ZCCHC7 // zinc finger, CCHC domain containing 7 // --- // 481611	zinc finger, CCHC domain containing 7	ZCCHC7	0.482355	0.0406908	1.6339	0.79726	-1.05929	0.856722	1.04129	0.534284	-1.15035
14275583	XM_538742 // ALDH1B1 // aldehyde dehydrogenase 1 family, member B1 // --- // 481620 ///	ALDH1B1	XM_538742	XM_538742 // ALDH1B1 // aldehyde dehydrogenase 1 family, member B1 // --- // 481620 ///	aldehyde dehydrogenase 1 family, member B1	ALDH1B1	0.038926	0.830048	1.02463	0.151499	-1.18289	0.00158692	-1.52695	0.25467	-1.14083
14275639	---		---				0.000265222	0.0210293	-1.23643	0.778536	1.02401	5.95e-06	-1.73089	0.71117	-1.03176
14275707	XM_538746 // NANS // N-acetylneuraminic acid synthase // --- // 481624 /// ENSCAFT00000	NANS	XM_538746	XM_538746 // NANS // N-acetylneuraminic acid synthase // --- // 481624 /// ENSCAFT00000	N-acetylneuraminic acid synthase	NANS	0.0131692	0.981273	1.00468	0.289298	1.23965	0.0412351	1.5451	0.525906	1.13553
14275716	ENSCAFT00000003934 // GALNT12 // UDP-N-acetyl-alpha-D-galactosamine:polypeptide N-acety	GALNT12	ENSCAFT00000003934	ENSCAFT00000003934 // GALNT12 // UDP-N-acetyl-alpha-D-galactosamine:polypeptide N-acety	UDP-N-acetyl-alpha-D-galactosamine:polypeptide N-acetylgalactosaminyltransferase 12 (GalNAc-T12)	GALNT12	0.0379353	0.228297	-1.25041	0.175484	-1.28773	0.00417191	1.81384	0.639915	-1.08879
14275729	ENSCAFT00000003985 // COL15A1 // collagen, type XV, alpha 1 // --- // 474778 /// XM_532	COL15A1	ENSCAFT00000003985	ENSCAFT00000003985 // COL15A1 // collagen, type XV, alpha 1 // --- // 474778 /// XM_532	collagen, type XV, alpha 1	COL15A1	0.00196456	0.0259348	-1.56875	0.696587	-1.07555	0.276554	-1.22956	0.205891	1.27364
14275763	ENSCAFT00000003989 // TGFBR1 // transforming growth factor, beta receptor 1 // --- // 4	TGFBR1	ENSCAFT00000003989	ENSCAFT00000003989 // TGFBR1 // transforming growth factor, beta receptor 1 // --- // 4	transforming growth factor, beta receptor 1	TGFBR1	0.000678179	0.709134	-1.05721	0.147107	1.25012	0.0105968	1.52782	0.00133112	1.76534
14275773	ENSCAFT00000003996 // SEC61B // Sec61 beta subunit // --- // 404018 /// NM_001003326 //	SEC61B	ENSCAFT00000003996	ENSCAFT00000003996 // SEC61B // Sec61 beta subunit // --- // 404018 /// NM_001003326 //	Sec61 beta subunit	SEC61B	0.0028676	0.610007	-1.0687	0.152562	1.21147	0.000302913	1.79682	0.867929	-1.02182
14275822	XM_532014 // TMEFF1 // UPF0439 protein C9orf30-like // --- // 612942 /// ENSCAFT0000000	TMEFF1	XM_532014	XM_532014 // TMEFF1 // UPF0439 protein C9orf30-like // --- // 612942 /// ENSCAFT0000000	UPF0439 protein C9orf30-like	TMEFF1	1.07e-05	0.13999	-1.38028	0.648238	-1.1013	0.00525908	-1.95406	0.221235	1.30235
14275836	XM_538754 // MURC // muscle-related coiled-coil protein // --- // 481632 /// ENSCAFT000	MURC	XM_538754	XM_538754 // MURC // muscle-related coiled-coil protein // --- // 481632 /// ENSCAFT000	muscle-related coiled-coil protein	MURC	0.000415003	0.000367792	1.69919	0.0121913	1.3955	0.165344	1.18707	0.00281063	1.5156
14275858	---		---				0.0275471	0.00848306	1.53524	0.311408	1.16112	0.327843	-1.15516	0.657228	-1.06675
14275893	XM_538759 // SMC2 // structural maintenance of chromosomes 2 // --- // 481637 /// ENSCA	SMC2	XM_538759	XM_538759 // SMC2 // structural maintenance of chromosomes 2 // --- // 481637 /// ENSCA	structural maintenance of chromosomes 2	SMC2	0.0025867	0.0690205	-1.45762	0.486882	-1.1475	0.00102554	2.16803	0.790724	1.05355
14275928	ENSCAFT00000004237 // LOC100685645 // olfactory receptor 2S2-like // --- // 100685645 /	LOC100685645	ENSCAFT00000004237				0.188437	0.858936	-1.02995	0.784279	-1.04654	0.924628	-1.01583	0.0157941	-1.55433
14275954	ENSCAFT00000004413 // SLC44A1 // solute carrier family 44, member 1 // --- // 474792 //	SLC44A1	ENSCAFT00000004413	ENSCAFT00000004413 // SLC44A1 // solute carrier family 44, member 1 // --- // 474792 //	solute carrier family 44, member 1	SLC44A1	0.00503904	0.332562	-1.22165	0.392393	-1.19258	0.000503377	2.38732	0.717877	1.07646
14275969	ENSCAFT00000004421 // FSD1L // fibronectin type III and SPRY domain containing 1-like /	FSD1L	ENSCAFT00000004421				8.52e-11	0.656184	1.07555	0.436369	1.13674	0.00297	-1.75371	0.933441	-1.01371
14275994	XM_003431608 // TAL2 // T-cell acute lymphocytic leukemia 2 // --- // 100686129 /// ENS	TAL2	XM_003431608				9.21e-08	0.656252	1.13025	0.739587	-1.09561	6.12e-07	8.52788	0.000406285	3.32133
14276003	XM_538777 // ZNF462 // zinc finger protein 462 // --- // 481655 /// ENSCAFT00000004432	ZNF462	XM_538777				2.5e-07	0.01461	1.37407	0.394649	1.10689	0.00284221	-1.50473	0.00568182	1.44841
14276053	ENSCAFT00000004766 // MUSK // muscle, skeletal, receptor tyrosine kinase // --- // ---	MUSK	ENSCAFT00000004766	ENSCAFT00000004766 // MUSK // muscle, skeletal, receptor tyrosine kinase // --- // ---	muscle, skeletal, receptor tyrosine kinase /// muscle, skeletal, receptor tyrosine kinase	MUSK	1.46e-07	0.621469	1.12917	0.397311	1.23347	0.000881216	2.67302	0.00769733	2.08544
14276074	NM_001205003 // DNAJC25 // DnaJ (Hsp40) homolog, subfamily C , member 25 // --- // 4816	DNAJC25	NM_001205003	NM_001205003 // DNAJC25 // DnaJ (Hsp40) homolog, subfamily C , member 25 // --- // 4816	DnaJ (Hsp40) homolog, subfamily C , member 25	DNAJC25	4.51e-05	0.938728	-1.01393	0.793129	1.04837	0.0659711	-1.41849	0.0211201	-1.57286
14276079	ENSCAFT00000004829 // UGCG // UDP-glucose ceramide glucosyltransferase // --- // 481666	UGCG	ENSCAFT00000004829	ENSCAFT00000004829 // UGCG // UDP-glucose ceramide glucosyltransferase // --- // 481666	UDP-glucose ceramide glucosyltransferase	UGCG	0.000182802	0.634861	-1.12906	0.940544	1.01918	5.53e-06	5.30422	0.050874	1.69766
14276105	ENSCAFT00000004916 // SNX30 // sorting nexin family member 30 // --- // 481672 /// XM_5	SNX30	ENSCAFT00000004916	ENSCAFT00000004916 // SNX30 // sorting nexin family member 30 // --- // 481672 /// XM_5	sorting nexin family member 30	SNX30	0.00792602	0.472745	1.09281	0.356933	-1.12129	0.000433513	1.70373	0.013304	1.39912
14276115	ENSCAFT00000005133 // SLC31A2 // solute carrier family 31 (copper transporters), member	SLC31A2	ENSCAFT00000005133	ENSCAFT00000005133 // SLC31A2 // solute carrier family 31 (copper transporters), member	solute carrier family 31 (copper transporters), member 2	SLC31A2	0.00635601	0.485266	-1.15653	0.631058	1.1048	0.00148112	2.17995	0.205773	1.30796
14276119	XM_538800 // SLC31A1 // solute carrier family 31 (copper transporters), member 1 // ---	SLC31A1	XM_538800	XM_538800 // SLC31A1 // solute carrier family 31 (copper transporters), member 1 // ---	solute carrier family 31 (copper transporters), member 1	SLC31A1	0.000225696	0.24173	-1.25676	0.532635	1.12738	0.00201336	1.99842	0.51288	1.13407
14276284	NM_001002950 // TLR4 // toll-like receptor 4 // --- // 403417 /// ENSCAFT00000005653 //	TLR4	NM_001002950				0.000430556	0.825604	1.06025	0.980691	-1.00644	7.19e-06	5.47565	0.596959	1.15133
14276335	ENSCAFT00000005907 // GSN // gelsolin // --- // --- /// XM_862779 // GSN // gelsolin //	GSN	ENSCAFT00000005907	ENSCAFT00000005907 // GSN // gelsolin // --- // --- /// XM_862779 // GSN // gelsolin //	gelsolin /// gelsolin	GSN	0.107824	0.847593	-1.03278	0.966517	1.00707	0.0034883	1.75992	0.348644	1.17287
14276389	ENSCAFT00000039165 // cOR2AI2 // cOR2AI2 olfactory receptor family 2 subfamily AI-like	cOR2AI2	ENSCAFT00000039165				0.00107141	0.00186778	-1.60812	0.582761	-1.07426	0.434465	1.10785	0.899155	-1.01659
14276408	ENSCAFT00000000567 // SQSTM1 // sequestosome 1 // --- // --- /// XM_538580 // SQSTM1 //	SQSTM1	ENSCAFT00000000567	ENSCAFT00000000567 // SQSTM1 // sequestosome 1 // --- // --- /// XM_538580 // SQSTM1 //	sequestosome 1 /// sequestosome 1	SQSTM1	1.46e-06	0.832666	1.02123	0.45444	-1.07787	3.22e-05	-1.74818	0.730028	1.03495
14276479	ENSCAFT00000000377 // HNRNPAB // heterogeneous nuclear ribonucleoprotein A/B // --- //	HNRNPAB	ENSCAFT00000000377	ENSCAFT00000000377 // HNRNPAB // heterogeneous nuclear ribonucleoprotein A/B // --- //	heterogeneous nuclear ribonucleoprotein A/B /// heterogeneous nuclear ribonucleoprotein A/B	HNRNPAB	0.000450395	0.939996	-1.00827	0.910789	1.01234	2.78e-05	1.86576	0.746424	1.03609
14276607	ENSCAFT00000000795 // LOC100686740 // proline-rich protein 16-like // --- // 100686740	LOC100686740	ENSCAFT00000000795	ENSCAFT00000000795 // LOC100686740 // proline-rich protein 16-like // --- // 100686740	proline-rich protein 16-like	PRR16	0.000132799	0.455069	1.19153	0.322357	1.26332	0.000111442	3.19871	0.0116881	1.91809
14276615	XM_538599 // LOX // lysyl oxidase // --- // 481478 /// ENSCAFT00000000805 // LOX // lys	LOX	XM_538599	XM_538599 // LOX // lysyl oxidase // --- // 481478 /// ENSCAFT00000000805 // LOX // lys	lysyl oxidase	LOX	0.117579	0.839541	-1.05192	0.253917	1.33783	0.00938581	2.06642	0.521729	1.17481
14276624	XM_538601 // PPIC // peptidylprolyl isomerase C (cyclophilin C) // --- // 481480 /// EN	PPIC	XM_538601	XM_538601 // PPIC // peptidylprolyl isomerase C (cyclophilin C) // --- // 481480 /// EN	peptidylprolyl isomerase C (cyclophilin C)	PPIC	2.05e-06	0.336488	-1.16894	0.708278	-1.06184	0.0195647	1.50485	0.000926579	1.8931
14276650	ENSCAFT00000000882 // ZNF608 // zinc finger protein 608 // --- // 481484 /// XM_538605	ZNF608	ENSCAFT00000000882				0.00224312	0.920367	-1.01571	0.865847	-1.0267	0.00978295	1.56831	0.00105821	1.84453
14276663	---		---				0.113831	0.96575	1.00538	0.225804	-1.16777	0.00427392	-1.50612	0.558721	-1.0763
14276674	XM_538607 // ALDH7A1 // aldehyde dehydrogenase 7 family, member A1 // --- // 481486 ///	ALDH7A1	XM_538607	XM_538607 // ALDH7A1 // aldehyde dehydrogenase 7 family, member A1 // --- // 481486 ///	aldehyde dehydrogenase 7 family, member A1	ALDH7A1	4.38e-05	0.727967	-1.04026	0.376518	1.10674	0.000186323	-1.71262	0.336216	1.11688
14276694	ENSCAFT00000000916 // MARCH3 // membrane-associated ring finger (C3HC4) 3, E3 ubiquitin	2014-03-03	ENSCAFT00000000916	ENSCAFT00000000916 // MARCH3 // membrane-associated ring finger (C3HC4) 3, E3 ubiquitin	membrane-associated ring finger (C3HC4) 3, E3 ubiquitin protein ligase	2014-03-03	7.83e-08	0.173986	1.19598	0.657314	1.0585	0.000305758	1.77989	0.0937343	1.25124
14276771	XM_003431622 // RAPGEF6 // Rap guanine nucleotide exchange factor (GEF) 6 // --- // 609	RAPGEF6	XM_003431622				0.00724861	0.72513	-1.05431	0.810884	1.03661	0.013674	1.50578	0.0584778	1.3514
14276783	ENSCAFT00000013876 // RAPGEF6 // Rap guanine nucleotide exchange factor (GEF) 6 // ---	RAPGEF6	ENSCAFT00000013876	ENSCAFT00000013876 // RAPGEF6 // Rap guanine nucleotide exchange factor (GEF) 6 // ---	Rap guanine nucleotide exchange factor (GEF) 6	RAPGEF6	2.04e-06	0.61546	1.05127	0.148704	-1.15963	0.693838	1.0399	0.000261137	1.57602
14276801	XM_538617 // FNIP1 // folliculin interacting protein 1 // --- // 481496 /// ENSCAFT0000	FNIP1	XM_538617	XM_538617 // FNIP1 // folliculin interacting protein 1 // --- // 481496 /// ENSCAFT0000	folliculin interacting protein 1	FNIP1	1.87e-05	0.0380893	1.28443	0.061314	1.24964	0.00064621	-1.59629	0.786151	1.03102
14276821	---		---				0.00457923	0.352489	1.14166	0.005221	-1.56371	0.0158132	-1.45261	0.00212935	1.65841
14276838	ENSCAFT00000001273 // ACSL6 // acyl-CoA synthetase long-chain family member 6 // --- //	ACSL6	ENSCAFT00000001273	ENSCAFT00000001273 // ACSL6 // acyl-CoA synthetase long-chain family member 6 // --- //	acyl-CoA synthetase long-chain family member 6	ACSL6	1.46e-10	9.3e-06	-1.79147	0.000657457	-1.47083	4.32e-10	-3.39435	0.0101834	-1.30546
14276861	ENSCAFT00000001290 // P4HA2 // prolyl 4-hydroxylase, alpha polypeptide II // --- // 474	P4HA2	ENSCAFT00000001290	ENSCAFT00000001290 // P4HA2 // prolyl 4-hydroxylase, alpha polypeptide II // --- // 474	prolyl 4-hydroxylase, alpha polypeptide II	P4HA2	4.73e-05	0.183819	-1.16534	0.930404	1.00982	0.000984308	1.5575	0.305902	1.12356
14276878	XM_003639368 // LOC100855872 // interferon regulatory factor 1-like // --- // 100855872	LOC100855872	XM_003639368	XM_003639368 // LOC100855872 // interferon regulatory factor 1-like // --- // 100855872	interferon regulatory factor 1-like	IRF1	0.0119707	0.0805606	-1.39936	0.388704	-1.17305	0.00083635	2.09287	0.98949	-1.00241
14276941	ENSCAFT00000001440 // AFF4 // AF4/FMR2 family, member 4 // --- // 474678	AFF4	ENSCAFT00000001440	ENSCAFT00000001440 // AFF4 // AF4/FMR2 family, member 4 // --- // 474678	AF4/FMR2 family, member 4	AFF4	0.0926127	0.00973148	1.50393	0.191019	1.20915	0.507828	1.0988	0.268325	1.17294
14277029	XM_538630 // SAR1B // SAR1 homolog B (S. cerevisiae) // --- // 481509 /// ENSCAFT000000	SAR1B	XM_538630	XM_538630 // SAR1B // SAR1 homolog B (S. cerevisiae) // --- // 481509 /// ENSCAFT000000	SAR1 homolog B (S. cerevisiae)	SAR1B	4.02e-09	0.00913352	-1.25611	0.0569475	-1.17095	5.25e-07	-1.85519	0.321513	-1.08187
14277060	XM_847477 // CXCL14 // chemokine (C-X-C motif) ligand 14 // --- // 610078 /// ENSCAFT00	CXCL14	XM_847477	XM_847477 // CXCL14 // chemokine (C-X-C motif) ligand 14 // --- // 610078 /// ENSCAFT00	chemokine (C-X-C motif) ligand 14	CXCL14	0.00085019	0.625487	1.19713	0.916291	-1.03936	0.000558251	4.72202	0.105836	1.85831
14277071	---		---				0.000864321	0.932225	1.01501	0.195419	-1.26237	0.412865	-1.15601	0.000209323	-2.27559
14277087	XM_531914 // SPOCK1 // sparc/osteonectin, cwcv and kazal-like domains proteoglycan (tes	SPOCK1	XM_531914	XM_531914 // SPOCK1 // sparc/osteonectin, cwcv and kazal-like domains proteoglycan (tes	sparc/osteonectin, cwcv and kazal-like domains proteoglycan (testican) 1	SPOCK1	0.058365	0.821769	1.03121	0.733064	-1.04769	0.805572	1.03416	0.00348379	-1.58327
14277110	ENSCAFT00000001784 // LOC100855720 // protein FAM13B-like // --- // 100855720	LOC100855720	ENSCAFT00000001784	ENSCAFT00000001784 // LOC100855720 // protein FAM13B-like // --- // 100855720	protein FAM13B-like	FAM13B	2.5e-06	0.160073	1.17524	0.966249	1.00472	0.00135364	1.52847	0.021251	1.32294
14277173	XM_538647 // CDC23 // cell division cycle 23 homolog (S. cerevisiae) // --- // 481526 /	CDC23	XM_538647	XM_538647 // CDC23 // cell division cycle 23 homolog (S. cerevisiae) // --- // 481526 /	cell division cycle 23 homolog (S. cerevisiae)	CDC23	0.0502249	0.274514	-1.17236	0.477229	-1.1077	0.00174323	-1.69414	0.449532	-1.1151
14277266	XM_848169 // KIAA2026 // KIAA2026 ortholog // --- // 610633 /// ENSCAFT00000002100 // K	KIAA2026	XM_848169				0.333195	0.162915	1.29508	0.288707	-1.21409	0.0352737	-1.50157	0.985867	-1.00319
14277314	ENSCAFT00000002280 // PTPRD // protein tyrosine phosphatase, receptor type, D // --- //	PTPRD	ENSCAFT00000002280	ENSCAFT00000002280 // PTPRD // protein tyrosine phosphatase, receptor type, D // --- //	protein tyrosine phosphatase, receptor type, D	PTPRD	0.041319	0.280186	-1.26153	0.130679	1.39258	0.00825804	1.87051	0.863998	1.03684
14277486	---		---				0.00350957	0.00180926	1.77219	0.00794596	-1.5913	0.0987719	-1.30818	0.883765	-1.02303
14277488	ENSCAFT00000002443 // BNC2 // basonuclin 2 // --- // 612979	BNC2	ENSCAFT00000002443	ENSCAFT00000002443 // BNC2 // basonuclin 2 // --- // 612979	basonuclin 2	BNC2	6.25e-07	0.376346	1.1533	0.465478	-1.12434	4.5e-05	2.38199	8.72e-05	2.26018
14277492	---		---				0.00305445	0.456693	1.16249	0.408076	1.18259	0.0135439	1.72909	0.0174373	1.68752
14277557	ENSCAFT00000002592 // MLLT3 // myeloid/lymphoid or mixed-lineage leukemia (trithorax ho	MLLT3	ENSCAFT00000002592	ENSCAFT00000002592 // MLLT3 // myeloid/lymphoid or mixed-lineage leukemia (trithorax ho	myeloid/lymphoid or mixed-lineage leukemia (trithorax homolog, Drosophila); translocated to, 3 /// myeloid/lymphoid or mixed-lineage leukemia (trithorax homolog, Drosophila); translocated to, 3	MLLT3	0.000741924	0.300707	1.15256	0.829419	-1.0295	0.00453893	1.54934	0.131085	-1.23524
14277572	ENSCAFT00000037995 // PTPLAD2 // protein tyrosine phosphatase-like A domain containing	PTPLAD2	ENSCAFT00000037995	ENSCAFT00000037995 // PTPLAD2 // protein tyrosine phosphatase-like A domain containing	protein tyrosine phosphatase-like A domain containing 2	PTPLAD2	0.0016603	0.41537	-1.24672	0.682212	1.11625	0.000219713	3.49492	0.0300403	1.87363
14277608	ENSCAFT00000002646 // ELAVL2 // ELAV (embryonic lethal, abnormal vision, Drosophila)-li	ELAVL2	ENSCAFT00000002646	ENSCAFT00000002646 // ELAVL2 // ELAV (embryonic lethal, abnormal vision, Drosophila)-li	ELAV (embryonic lethal, abnormal vision, Drosophila)-like 2 (Hu antigen B)	ELAVL2	0.0291323	0.556198	1.07614	0.493279	1.08936	0.00393123	-1.5082	0.579355	-1.07152
14277636	XM_531963 // PLAA // phospholipase A2-activating protein // --- // 474733 /// ENSCAFT00	PLAA	XM_531963	XM_531963 // PLAA // phospholipase A2-activating protein // --- // 474733 /// ENSCAFT00	phospholipase A2-activating protein	PLAA	2.96e-06	0.12571	-1.14776	0.636429	-1.04196	0.000122864	-1.53596	0.0158762	1.25864
14277756	XM_538701 // B4GALT1 // UDP-Gal:betaGlcNAc beta 1,4- galactosyltransferase, polypeptide	B4GALT1	XM_538701				0.00408327	0.708041	1.07525	0.945706	1.01325	0.0204363	1.63171	0.0413723	1.52517
14277775	ENSCAFT00000002920 // AQP7 // aquaporin 7 // --- // 474742	AQP7	ENSCAFT00000002920	ENSCAFT00000002920 // AQP7 // aquaporin 7 // --- // 474742	aquaporin 7	AQP7	3.9e-07	0.485055	-1.18782	0.139517	-1.45417	0.000390729	-2.93066	0.00415606	-2.23497
14277853	ENSCAFT00000037563 // DCAF12 // DDB1 and CUL4 associated factor 12 // --- // 481584	DCAF12	ENSCAFT00000037563	ENSCAFT00000037563 // DCAF12 // DDB1 and CUL4 associated factor 12 // --- // 481584	DDB1 and CUL4 associated factor 12	DCAF12	0.00550519	0.0209089	1.31953	0.539882	1.07016	0.00121583	1.52889	0.573921	-1.06411
14277864	ENSCAFT00000003027 // KIF24 // kinesin family member 24 // --- // 481585 /// XM_538707	KIF24	ENSCAFT00000003027	ENSCAFT00000003027 // KIF24 // kinesin family member 24 // --- // 481585 /// XM_538707	kinesin family member 24	KIF24	2.44e-06	0.71971	-1.08517	0.106677	-1.46606	3.81e-05	3.52051	0.22359	1.32757
14277894	NM_001003353 // CNTFR // ciliary neurotrophic factor receptor // --- // 442941 /// ENSC	CNTFR	NM_001003353	NM_001003353 // CNTFR // ciliary neurotrophic factor receptor // --- // 442941 /// ENSC	ciliary neurotrophic factor receptor	CNTFR	4.42e-06	0.647546	-1.07916	0.926677	-1.0154	0.00576175	-1.68322	0.34015	1.17441
14277921	XM_847451 // SIGMAR1 // sigma non-opioid intracellular receptor 1 // --- // 481587 ///	SIGMAR1	XM_847451	XM_847451 // SIGMAR1 // sigma non-opioid intracellular receptor 1 // --- // 481587 ///	sigma non-opioid intracellular receptor 1	SIGMAR1	0.00328096	0.805137	1.03169	0.438294	1.10391	0.00100451	1.64718	0.448082	-1.10155
14277938	NM_001005258 // CCL21 // chemokine (C-C motif) ligand 21 // --- // 448796 /// ENSCAFT00	CCL21	NM_001005258	NM_001005258 // CCL21 // chemokine (C-C motif) ligand 21 // --- // 448796 /// ENSCAFT00	chemokine (C-C motif) ligand 21	CCL21	0.00337536	0.622169	-1.08366	0.607485	1.08739	8.15e-05	2.31011	0.215405	1.22907
14277950	---		---				7.35e-05	0.201404	-1.13374	3.6e-05	-1.70317	0.793854	-1.02535	0.938663	1.00739
14278018	XM_847692 // KIAA1539 // KIAA1539 ortholog // --- // 474756 /// ENSCAFT00000003189 // K	KIAA1539	XM_847692				0.00256625	0.35576	-1.11013	0.00316511	-1.4639	0.00015434	1.71662	0.756458	-1.03527
14278028	ENSCAFT00000039161 // FAM166B // family with sequence similarity 166, member B // --- /	FAM166B	ENSCAFT00000039161	ENSCAFT00000039161 // FAM166B // family with sequence similarity 166, member B // --- /	family with sequence similarity 166, member B	FAM166B	0.000397076	0.0464861	-1.41264	0.0363254	-1.44162	0.00633768	-1.65297	0.731617	1.05747
14278058	---		---				0.0310159	0.339384	1.41634	0.292294	-1.46947	0.00343904	3.3608	0.204782	1.59558
14278157	XM_538724 // LOC481602 // putative olfactory receptor ENSP00000348552-like // --- // 48	LOC481602	XM_538724				0.0470259	0.998534	-1.00028	0.718765	-1.05553	0.00626789	-1.58986	0.18555	-1.22627
14278167	XM_003431575 // GNE // glucosamine (UDP-N-acetyl)-2-epimerase/N-acetylmannosamine kinas	GNE	XM_003431575	XM_003431575 // GNE // glucosamine (UDP-N-acetyl)-2-epimerase/N-acetylmannosamine kinas	glucosamine (UDP-N-acetyl)-2-epimerase/N-acetylmannosamine kinase	GNE	0.0433555	0.310072	1.24457	0.991207	1.00234	0.0313445	1.6363	0.180849	1.33913
14278209	XM_538735 // FBXO10 // F-box protein 10 // --- // 481613 /// ENSCAFT00000003736 // FBXO	FBXO10	XM_538735	XM_538735 // FBXO10 // F-box protein 10 // --- // 481613 /// ENSCAFT00000003736 // FBXO	F-box protein 10	FBXO10	0.000710082	0.0315108	1.35724	0.403723	-1.11758	2.88e-05	2.11218	0.618829	1.06797
14278220	XM_538738 // EXOSC3 // exosome component 3 // --- // 481616 /// ENSCAFT00000003746 // E	EXOSC3	XM_538738				0.0789334	0.0121616	-1.60212	0.591389	1.09566	0.81781	1.03983	0.358499	-1.17077
14278411	XM_538758 // TMEM246 // transmembrane protein 246 // --- // 481636 /// ENSCAFT000000040	TMEM246	XM_538758	XM_538758 // TMEM246 // transmembrane protein 246 // --- // 481636 /// ENSCAFT000000040	transmembrane protein 246	TMEM246	6.11e-06	0.0189848	1.64815	0.757148	1.06209	0.331029	1.21164	0.239677	1.26348
14278443	XM_538773 // ABCA1 // ATP-binding cassette, sub-family A (ABC1), member 1 // --- // 481	ABCA1	XM_538773	XM_538773 // ABCA1 // ATP-binding cassette, sub-family A (ABC1), member 1 // --- // 481	ATP-binding cassette, sub-family A (ABC1), member 1	ABCA1	0.000336895	0.796572	-1.04536	0.508052	1.12141	3.29e-05	2.62341	0.00326791	1.79412
14278535	ENSCAFT00000004528 // CTNNAL1 // catenin (cadherin-associated protein), alpha-like 1 //	CTNNAL1	ENSCAFT00000004528	ENSCAFT00000004528 // CTNNAL1 // catenin (cadherin-associated protein), alpha-like 1 //	catenin (cadherin-associated protein), alpha-like 1	CTNNAL1	9.85e-06	0.0677839	-1.6306	0.210569	-1.38481	7.37e-05	-3.74217	0.12511	-1.49774
14278577	ENSCAFT00000004543 // FRRS1L // ferric-chelate reductase 1-like // --- // 612466 /// XM	FRRS1L	ENSCAFT00000004543	ENSCAFT00000004543 // FRRS1L // ferric-chelate reductase 1-like // --- // 612466 /// XM	ferric-chelate reductase 1-like	FRRS1L	2.72e-07	0.0153013	1.80773	0.908235	1.02587	0.663328	-1.10156	0.949225	-1.01421
14278607	ENSCAFT00000004601 // PTPN3 // protein tyrosine phosphatase, non-receptor type 3 // ---	PTPN3	ENSCAFT00000004601	ENSCAFT00000004601 // PTPN3 // protein tyrosine phosphatase, non-receptor type 3 // ---	protein tyrosine phosphatase, non-receptor type 3	PTPN3	1.2e-05	0.995028	1.00119	0.726792	1.06898	0.00267623	-1.9457	0.502962	-1.13719
14278638	XM_532029 // LOC474798 // thioredoxin domain-containing protein 5-like // --- // 474798	LOC474798	XM_532029	XM_532029 // LOC474798 // thioredoxin domain-containing protein 5-like // --- // 474798	thioredoxin domain-containing protein 5-like	TXN	8.2e-05	0.599787	-1.05292	0.950863	1.00605	4.83e-06	1.91217	0.211784	1.13347
14278644	ENSCAFT00000004697 // SVEP1 // sushi, von Willebrand factor type A, EGF and pentraxin d	SVEP1	ENSCAFT00000004697	ENSCAFT00000004697 // SVEP1 // sushi, von Willebrand factor type A, EGF and pentraxin d	sushi, von Willebrand factor type A, EGF and pentraxin domain containing 1	SVEP1	0.00673539	0.4985	-1.14645	0.887453	1.02878	0.00950537	1.78816	0.00572299	1.87585
14278689	---		---				0.170045	0.694979	1.06648	0.583255	1.09447	0.0115931	-1.58302	0.148403	-1.27734
14278691	ENSCAFT00000004772 // LPAR1 // lysophosphatidic acid receptor 1 // --- // 474800 /// XM	LPAR1	ENSCAFT00000004772	ENSCAFT00000004772 // LPAR1 // lysophosphatidic acid receptor 1 // --- // 474800 /// XM	lysophosphatidic acid receptor 1	LPAR1	0.000167804	0.588477	1.09489	0.270649	1.20603	1.2e-05	2.78199	0.0521456	1.41119
14278700	XM_003431610 // KIAA0368 // KIAA0368 ortholog // --- // 100687244 /// ENSCAFT0000000479	KIAA0368	XM_003431610				3.01e-09	0.90542	1.01253	0.53034	1.06838	0.000174985	-1.65005	0.334495	1.10806
14278745	ENSCAFT00000004823 // PTGR1 // prostaglandin reductase 1 // --- // 474802 /// XM_532033	PTGR1	ENSCAFT00000004823	ENSCAFT00000004823 // PTGR1 // prostaglandin reductase 1 // --- // 474802 /// XM_532033	prostaglandin reductase 1	PTGR1	2.84e-05	0.149753	-1.43083	0.586233	-1.14057	2.02e-06	5.53323	0.127805	1.46268
14278800	ENSCAFT00000004839 // PTBP3 // polypyrimidine tract binding protein 3 // --- // --- ///	PTBP3	ENSCAFT00000004839				0.000320722	0.393704	1.17443	0.726938	1.06736	0.000148685	2.47326	0.13922	1.33035
14278818	NM_001002997 // SLC46A2 // solute carrier family 46, member 2 // --- // 403501 /// ENSC	SLC46A2	NM_001002997	NM_001002997 // SLC46A2 // solute carrier family 46, member 2 // --- // 403501 /// ENSC	solute carrier family 46, member 2	SLC46A2	2.6e-05	0.224112	-1.21523	0.668734	-1.0695	2.5e-06	2.98893	0.330418	1.16734
14278836	ENSCAFT00000038302 // FKBP15 // FK506 binding protein 15, 133kDa // --- // 481677	FKBP15	ENSCAFT00000038302	ENSCAFT00000038302 // FKBP15 // FK506 binding protein 15, 133kDa // --- // 481677	FK506 binding protein 15, 133kDa	FKBP15	0.000142606	0.665769	1.03838	0.476565	1.06438	9.18e-06	1.72592	0.0129633	1.2703
14278903	---		---				0.074418	0.308115	1.19659	0.393601	1.16122	0.139054	-1.304	0.00633384	-1.70786
14278981	NM_001195149 // TNC // tenascin C // --- // 481689 /// ENSCAFT00000005551 // TNC // ten	TNC	NM_001195149	NM_001195149 // TNC // tenascin C // --- // 481689 /// ENSCAFT00000005551 // TNC // ten	tenascin C	TNC	2.41e-05	0.667505	-1.15565	0.921607	1.0336	8.07e-06	8.42273	0.764767	1.10585
14279221	ENSCAFT00000000616 // ABCF1 // ATP-binding cassette, sub-family F (GCN20), member 1 //	ABCF1	ENSCAFT00000000616	ENSCAFT00000000616 // ABCF1 // ATP-binding cassette, sub-family F (GCN20), member 1 //	ATP-binding cassette, sub-family F (GCN20), member 1	ABCF1	0.0830691	0.779618	1.0431	0.456104	1.11992	0.0115112	-1.5266	0.0384518	1.3972
14279232	NM_001252381 // RPP21 // ribonuclease P/MRP 21kDa subunit // --- // 474824 /// ENSCAFT0	RPP21	NM_001252381	NM_001252381 // RPP21 // ribonuclease P/MRP 21kDa subunit // --- // 474824 /// ENSCAFT0	ribonuclease P/MRP 21kDa subunit	RPP21	0.0731562	0.295109	1.16255	0.551947	1.08823	0.549842	1.08872	0.00928949	-1.50885
14279297	XM_532060 // TUBB // tubulin, beta 2A class IIa // --- // 474830 /// ENSCAFT00000000705	TUBB	XM_532060	XM_532060 // TUBB // tubulin, beta 2A class IIa // --- // 474830 /// ENSCAFT00000000705	tubulin, beta 4B class IVb /// tubulin, beta 2A class IIa	TUBB	4.65e-05	0.194786	1.26233	0.175869	1.2761	0.000315777	2.19548	0.287268	1.20864
14279381	ENSCAFT00000036086 // DLA-12 // MHC class I DLA-12 // --- // 541592 /// ENSCAFT00000036	DLA-12	ENSCAFT00000036086	ENSCAFT00000036086 // DLA-12 // MHC class I DLA-12 // --- // 541592 /// ENSCAFT00000036	MHC class I DLA-12 /// MHC class I DLA-64	DLA-12	0.00272644	0.560384	-1.12952	0.342557	-1.22182	0.0025267	2.07989	0.0523403	1.53616
14279408	XM_843818 // LST1 // leukocyte specific transcript 1 // --- // 607208	LST1	XM_843818	XM_843818 // LST1 // leukocyte specific transcript 1 // --- // 607208	leukocyte specific transcript 1	LST1	0.00030077	0.329498	-1.34439	0.763233	-1.09435	7.39e-06	6.76055	0.564165	-1.18919
14279411	ENSCAFT00000000823 // AIF1 // allograft inflammatory factor 1 // --- // 474841 /// ENSC	AIF1	ENSCAFT00000000823	ENSCAFT00000000823 // AIF1 // allograft inflammatory factor 1 // --- // 474841 /// ENSC	allograft inflammatory factor 1	AIF1	0.000144579	0.269014	-1.68535	0.670913	1.21811	1.54e-06	28.9723	0.773761	1.14256
14279479	ENSCAFT00000000945 // C6orf25 // chromosome 6 open reading frame 25 // --- // --- /// X	C6orf25	ENSCAFT00000000945				0.320717	0.690166	-1.08505	0.51768	1.14227	0.925603	-1.01926	0.0291955	-1.61868
14279516	ENSCAFT00000000984 // HSP70 // heat shock protein 70 // --- // 403612 /// ENSCAFT000000	HSP70	ENSCAFT00000000984	ENSCAFT00000000984 // HSP70 // heat shock protein 70 // --- // 403612 /// ENSCAFT000000	heat shock protein 70	HSP70	0.00118379	0.448781	-1.34472	0.979286	1.01011	0.00983135	-3.0563	0.484297	-1.31405
14279522	ENSCAFT00000001071 // CFB // complement factor B // --- // 100688056 /// ENSCAFT0000000	CFB	ENSCAFT00000001071				0.00500174	0.633454	-1.07548	0.650995	1.07144	0.00392272	1.65528	0.47375	1.11607
14279591	XM_538843 // C4A // complement component 4A (Rodgers blood group) // --- // 481722	C4A	XM_538843				7.93e-05	0.502145	1.13343	0.903156	1.02281	3.06e-06	3.57702	0.00474393	1.81804
14279695	ENSCAFT00000001254 // DLA-DRA // MHC class II DR alpha chain // --- // 481731 /// NM_00	DLA-DRA	ENSCAFT00000001254	ENSCAFT00000001254 // DLA-DRA // MHC class II DR alpha chain // --- // 481731 /// NM_00	MHC class II DR alpha chain	DLA-DRA	7.84e-05	0.33004	-1.40776	0.555568	1.22748	1.91e-06	11.8412	0.0108762	2.66595
14279702	NM_001011726 // HLA-DQA1 // major histocompatibility complex, class II, DQ alpha 1 // -	HLA-DQA1	NM_001011726	NM_001011726 // HLA-DQA1 // major histocompatibility complex, class II, DQ alpha 1 // -	major histocompatibility complex, class II, DQ alpha 1	HLA-DQA1	2.05e-05	0.299644	-1.39746	0.339721	1.35965	4.43e-07	12.6929	0.0339549	2.06258
14279709	NM_001048086 // PSMB9 // proteasome (prosome, macropain) subunit, beta type, 9 (large m	PSMB9	NM_001048086	NM_001048086 // PSMB9 // proteasome (prosome, macropain) subunit, beta type, 9 (large m	proteasome (prosome, macropain) subunit, beta type, 9 (large multifunctional peptidase 2)	PSMB9	0.030788	0.000967431	-2.54117	0.96021	1.01179	0.38567	1.2292	0.773903	1.06994
14279909	XM_538873 // UHRF1BP1 // UHRF1 binding protein 1 // --- // 481752 /// ENSCAFT0000000191	UHRF1BP1	XM_538873	XM_538873 // UHRF1BP1 // UHRF1 binding protein 1 // --- // 481752 /// ENSCAFT0000000191	UHRF1 binding protein 1	UHRF1BP1	3.22e-06	0.71195	-1.04687	0.632962	1.06113	0.00403445	-1.50489	0.16607	-1.19344
14280111	AJ830019 // CDKN1A // cyclin-dependent kinase inhibitor 1A (p21, Cip1) // --- // 474890	CDKN1A	AJ830019	AJ830019 // CDKN1A // cyclin-dependent kinase inhibitor 1A (p21, Cip1) // --- // 474890	cyclin-dependent kinase inhibitor 1A (p21, Cip1)	CDKN1A	0.00160912	0.010969	2.96605	0.349884	1.4391	8.28e-05	7.217	0.848344	1.07623
14280165	NM_001146177 // PIM1 // pim-1 oncogene // --- // 481772 /// ENSCAFT00000002258 // PIM1	PIM1	NM_001146177	NM_001146177 // PIM1 // pim-1 oncogene // --- // 481772 /// ENSCAFT00000002258 // PIM1	pim-1 oncogene	PIM1	0.0518221	0.172091	-1.45985	0.913941	-1.02948	0.023596	1.93882	0.156713	1.48184
14280189	XM_859637 // RNF8 // ring finger protein 8, E3 ubiquitin protein ligase // --- // 48177	RNF8	XM_859637	XM_859637 // RNF8 // ring finger protein 8, E3 ubiquitin protein ligase // --- // 48177	FtsJ methyltransferase domain containing 2 /// ring finger protein 8, E3 ubiquitin protein ligase	RNF8	0.0154695	0.89488	1.01653	0.753293	-1.03983	0.00367052	-1.51463	0.713968	-1.04663
14280347	XM_538909 // APOBEC2 // apolipoprotein B mRNA editing enzyme, catalytic polypeptide-lik	APOBEC2	XM_538909	XM_538909 // APOBEC2 // apolipoprotein B mRNA editing enzyme, catalytic polypeptide-lik	apolipoprotein B mRNA editing enzyme, catalytic polypeptide-like 2	APOBEC2	5.12e-09	0.51212	1.10729	0.563793	1.09374	0.265584	1.19168	0.0063089	1.61206
14280388	---		---				0.151832	0.359641	1.22945	0.937855	-1.0175	0.2991	1.26498	0.00837267	-1.93169
14280449	XM_532138 // UBR2 // ubiquitin protein ligase E3 component n-recognin 2 // --- // 47490	UBR2	XM_532138	XM_532138 // UBR2 // ubiquitin protein ligase E3 component n-recognin 2 // --- // 47490	ubiquitin protein ligase E3 component n-recognin 2	UBR2	5.03e-07	0.846604	-1.01291	0.0838012	-1.1278	1.57e-08	-1.97151	0.0231272	-1.17801
14280514	XM_846629 // CNPY3 // canopy 3 homolog (zebrafish) // --- // 609385 /// ENSCAFT00000002	CNPY3	XM_846629	XM_846629 // CNPY3 // canopy 3 homolog (zebrafish) // --- // 609385 /// ENSCAFT00000002	canopy 3 homolog (zebrafish)	CNPY3	0.000736021	0.47952	-1.10174	0.928433	-1.01229	3.25e-05	2.14606	0.215866	1.18821
14280606	XM_847209 // SRF // serum response factor (c-fos serum response element-binding transcr	SRF	XM_847209	XM_847209 // SRF // serum response factor (c-fos serum response element-binding transcr	serum response factor (c-fos serum response element-binding transcription factor)	SRF	0.0543009	0.00196691	1.53514	0.823577	1.02665	0.816425	1.02776	0.224956	-1.15772
14280745	NM_001003175 // VEGFA // vascular endothelial growth factor A // --- // 403802 /// NM_0	VEGFA	NM_001003175	NM_001003175 // VEGFA // vascular endothelial growth factor A // --- // 403802 /// NM_0	vascular endothelial growth factor A	VEGFA	2.35e-06	0.544354	1.06997	0.299279	-1.12426	5.89e-06	-2.06002	0.876514	-1.01739
14280859	---		---				0.00327302	0.182436	1.19196	0.152509	-1.20836	0.00493617	-1.50753	0.741755	1.04315
14280864	ENSCAFT00000003180 // RUNX2 // runt-related transcription factor 2 // --- // 474923 ///	RUNX2	ENSCAFT00000003180				0.00696541	0.917709	1.01755	0.586522	1.09634	0.000156019	2.25716	0.478599	-1.12775
14281027	XM_003431744 // TMEM14A // transmembrane protein 14A // --- // 474937 /// XM_532172 //	TMEM14A	XM_003431744	XM_003431744 // TMEM14A // transmembrane protein 14A // --- // 474937 /// XM_532172 //	transmembrane protein 14A	TMEM14A	3.47e-05	0.302059	-1.22195	0.229669	1.26459	0.0271956	1.57919	0.188812	-1.29434
14281133	---		---				0.0723586	0.31725	-1.19827	0.654704	1.08312	0.018708	1.58155	0.239959	-1.23842
14281162	XM_538975 // RAB23 // RAB23, member RAS oncogene family // --- // 481854 /// ENSCAFT000	RAB23	XM_538975	XM_538975 // RAB23 // RAB23, member RAS oncogene family // --- // 481854 /// ENSCAFT000	RAB23, member RAS oncogene family	RAB23	0.00329835	0.115415	1.22772	0.307003	-1.13887	0.0986513	1.24121	0.00150352	1.60146
14281176	XM_532185 // PRIM2 // primase, DNA, polypeptide 2 (58kDa) // --- // 474950 /// ENSCAFT0	PRIM2	XM_532185				0.0040657	0.892731	-1.02235	0.953065	-1.00969	0.00536812	1.68068	0.116325	1.30716
14281184	ENSCAFT00000003926 // PTP4A1 // protein tyrosine phosphatase type IVA, member 1 // ---	PTP4A1	ENSCAFT00000003926	ENSCAFT00000003926 // PTP4A1 // protein tyrosine phosphatase type IVA, member 1 // ---	protein tyrosine phosphatase type IVA, member 1	PTP4A1	1.18e-06	0.442594	1.09588	0.337103	-1.12196	0.000105129	-1.81138	0.223184	-1.15878
14281263	XM_848166 // FAM135A // family with sequence similarity 135, member A // --- // 474960	FAM135A	XM_848166	XM_848166 // FAM135A // family with sequence similarity 135, member A // --- // 474960	family with sequence similarity 135, member A	FAM135A	7.93e-05	0.778286	-1.0246	0.379874	1.07967	1.64e-05	-1.67334	0.578906	-1.04926
14281310	XM_538997 // OGFRL1 // opioid growth factor receptor-like 1 // --- // 481876 /// ENSCAF	OGFRL1	XM_538997	XM_538997 // OGFRL1 // opioid growth factor receptor-like 1 // --- // 481876 /// ENSCAF	opioid growth factor receptor-like 1	OGFRL1	4.53e-05	0.302258	1.2081	0.631235	-1.09066	0.0049426	1.78196	0.802545	-1.04612
14281352	---		---				0.000794511	0.163713	-1.45054	0.234349	-1.37011	0.935822	-1.02106	0.0333523	1.80971
14281354	ENSCAFT00000004170 // KCNQ5 // potassium voltage-gated channel, KQT-like subfamily, mem	KCNQ5	ENSCAFT00000004170				7.81e-07	0.75193	1.09819	0.476823	-1.23637	0.155191	1.5442	0.00552082	2.5432
14281372	XM_848647 // DDX43 // DEAD (Asp-Glu-Ala-Asp) box polypeptide 43 // --- // 611029 /// EN	DDX43	XM_848647	XM_848647 // DDX43 // DEAD (Asp-Glu-Ala-Asp) box polypeptide 43 // --- // 611029 /// EN	DEAD (Asp-Glu-Ala-Asp) box polypeptide 43	DDX43	0.0576099	0.208584	-1.22371	0.594231	-1.08736	0.0076555	-1.59961	0.649064	1.07407
14281403	XM_532205 // CD109 // CD109 molecule // --- // 474970 /// ENSCAFT00000004200 // CD109 /	CD109	XM_532205	XM_532205 // CD109 // CD109 molecule // --- // 474970 /// ENSCAFT00000004200 // CD109 /	CD109 molecule	CD109	0.00172479	0.156865	-1.73663	0.335224	-1.44655	0.000875784	4.55095	0.137726	1.7871
14281500	---		---				0.0629405	0.978051	-1.0063	0.57983	1.13539	0.00996853	-1.92824	0.17819	-1.37221
14281507	---		---				0.208561	0.699027	1.0622	0.0077275	-1.59468	0.721177	-1.05726	0.445749	-1.12732
14281517	ENSCAFT00000004514 // SH3BGRL2 // SH3 domain binding glutamic acid-rich protein like 2	SH3BGRL2	ENSCAFT00000004514	ENSCAFT00000004514 // SH3BGRL2 // SH3 domain binding glutamic acid-rich protein like 2	SH3 domain binding glutamic acid-rich protein like 2 /// SH3 domain binding glutamic acid-rich protein like 2	SH3BGRL2	0.000215879	0.00967308	1.68787	0.929724	1.0161	0.512799	1.12672	0.0175728	1.60294
14281522	ENSCAFT00000004549 // TTK // TTK protein kinase // --- // --- /// XM_539016 // TTK // T	TTK	ENSCAFT00000004549	ENSCAFT00000004549 // TTK // TTK protein kinase // --- // --- /// XM_539016 // TTK // T	TTK protein kinase /// TTK protein kinase	TTK	0.0314221	0.639226	-1.10486	0.672111	-1.09414	0.00661495	1.91709	0.367234	-1.21366
14281560	XM_539020 // TPBG // trophoblast glycoprotein // --- // 481899 /// ENSCAFT00000004602 /	TPBG	XM_539020	XM_539020 // TPBG // trophoblast glycoprotein // --- // 481899 /// ENSCAFT00000004602 /	trophoblast glycoprotein	TPBG	5.66e-05	0.28588	1.2332	0.463162	1.15339	0.000154077	2.54445	0.767935	1.05864
14281631	XM_849202 // MRAP2 // melanocortin 2 receptor accessory protein 2 // --- // 611524 ///	MRAP2	XM_849202	XM_849202 // MRAP2 // melanocortin 2 receptor accessory protein 2 // --- // 611524 ///	melanocortin 2 receptor accessory protein 2	MRAP2	0.000293832	0.335817	1.14192	0.931519	-1.01174	6.2e-05	2.05184	0.125861	1.24108
14281639	XM_532221 // NT5E // 5'-nucleotidase, ecto (CD73) // --- // 474984 /// ENSCAFT000000048	NT5E	XM_532221	XM_532221 // NT5E // 5'-nucleotidase, ecto (CD73) // --- // 474984 /// ENSCAFT000000048	5'-nucleotidase, ecto (CD73)	NT5E	1.21e-05	0.643409	-1.07339	0.0229987	1.45846	0.00206331	1.73505	9.36e-05	2.17171
14281732	XM_003639397 // LOC100856633 // peptidase M20 domain-containing protein 2-like // --- /	LOC100856633	XM_003639397				0.00788496	0.587275	1.10324	0.748716	1.05951	0.00419485	1.8068	0.00521474	1.77398
14281799	ENSCAFT00000005530 // FHL5 // four and a half LIM domains 5 // --- // 475000 /// XM_532	FHL5	ENSCAFT00000005530	ENSCAFT00000005530 // FHL5 // four and a half LIM domains 5 // --- // 475000 /// XM_532	four and a half LIM domains 5	FHL5	0.171116	0.789768	-1.06696	0.470184	1.19344	0.0277381	-1.78382	0.526515	1.16741
14281808	XM_849576 // KLHL32 // kelch-like 32 (Drosophila) // --- // 481929 /// ENSCAFT000000055	KLHL32	XM_849576	XM_849576 // KLHL32 // kelch-like 32 (Drosophila) // --- // 481929 /// ENSCAFT000000055	kelch-like 32 (Drosophila)	KLHL32	0.0284334	0.18279	-1.25299	0.220089	-1.22959	0.00100221	-1.91564	0.362755	-1.16384
14281876	ENSCAFT00000005973 // AIM1 // absent in melanoma 1 // --- // 475012 /// ENSCAFT00000005	AIM1	ENSCAFT00000005973	ENSCAFT00000005973 // AIM1 // absent in melanoma 1 // --- // 475012 /// ENSCAFT00000005	absent in melanoma 1	AIM1	0.00137703	0.111413	-1.38558	0.429893	-1.16971	0.000263611	2.46254	0.0555568	1.49127
14281940	XM_539073 // LACE1 // lactation elevated 1 // --- // 481952 /// ENSCAFT00000006076 // L	LACE1	XM_539073	XM_539073 // LACE1 // lactation elevated 1 // --- // 481952 /// ENSCAFT00000006076 // L	lactation elevated 1	LACE1	0.000820617	0.993002	-1.00127	0.704208	-1.0566	0.0026496	-1.65883	0.490572	-1.10574
14282002	ENSCAFT00000006111 // C6orf183 // chromosome 6 open reading frame 183 // --- // --- ///	C6orf183	ENSCAFT00000006111				0.221381	0.299701	-1.17667	0.65918	-1.07059	0.0130541	-1.52774	0.697237	-1.06197
14282033	ENSCAFT00000006143 // SMPD2 // sphingomyelin phosphodiesterase 2, neutral membrane (neu	SMPD2	ENSCAFT00000006143	ENSCAFT00000006143 // SMPD2 // sphingomyelin phosphodiesterase 2, neutral membrane (neu	sphingomyelin phosphodiesterase 2, neutral membrane (neutral sphingomyelinase)	SMPD2	5.18e-05	0.599586	-1.06211	0.0824386	1.23177	9.57e-05	1.78612	0.695557	-1.04585
14282105	XM_849359 // RPF2 // ribosome production factor 2 homolog (S. cerevisiae) // --- // 475	RPF2	XM_849359	XM_849359 // RPF2 // ribosome production factor 2 homolog (S. cerevisiae) // --- // 475	ribosome production factor 2 homolog (S. cerevisiae)	RPF2	0.000188842	0.244403	-1.18577	0.662417	1.06472	0.000182425	1.9775	0.107347	1.27191
14282123	XM_003639419 // KIAA1919 // KIAA1919 ortholog // --- // 481962 /// ENSCAFT00000006312 /	KIAA1919	XM_003639419				4.65e-08	0.131672	-1.42257	0.581993	1.13275	0.0802657	-1.51329	0.00026976	2.80222
14282129	---		---				0.0468532	0.00621126	1.64292	0.847967	-1.0312	0.997794	1.00044	0.335944	-1.16932
14282143	XM_532271 // NT5DC1 // 5'-nucleotidase domain containing 1 // --- // 475036 /// ENSCAFT	NT5DC1	XM_532271	XM_532271 // NT5DC1 // 5'-nucleotidase domain containing 1 // --- // 475036 /// ENSCAFT	5'-nucleotidase domain containing 1	NT5DC1	0.00137084	0.212922	-1.26052	0.327747	-1.19742	0.00071167	2.10747	0.00656242	1.7459
14282157	XM_532274 // C12H6orf70 // chromosome 12 open reading frame, human C6orf70 // --- // 47	C12H6orf70	XM_532274				0.0227514	0.0628906	-1.35639	0.835292	1.03275	0.00876751	-1.57621	0.656326	1.07159
14282285	XM_003431693 // PPP1R18 // protein phosphatase 1, regulatory subunit 18 // --- // 10068	PPP1R18	XM_003431693	XM_003431693 // PPP1R18 // protein phosphatase 1, regulatory subunit 18 // --- // 10068	protein phosphatase 1, regulatory subunit 18	PPP1R18	0.00401941	0.554218	-1.15435	0.707863	-1.09487	0.000221745	3.0841	0.305236	1.28615
14282289	ENSCAFT00000036613 // LOC100856242 // nurim-like // --- // 100856242	LOC100856242	ENSCAFT00000036613	ENSCAFT00000036613 // LOC100856242 // nurim-like // --- // 100856242	nurim-like	NRM	0.00304335	0.295412	1.20293	0.0676083	1.39771	0.000315775	2.18206	0.0989477	1.3488
14282336	XM_538829 // IER3 // immediate early response 3 // --- // 481708 /// ENSCAFT00000000709	IER3	XM_538829	XM_538829 // IER3 // immediate early response 3 // --- // 481708 /// ENSCAFT00000000709	immediate early response 3	IER3	3.54e-05	0.00266947	3.02565	0.141243	1.62052	0.00227979	3.09697	0.251004	-1.44991
14282340	---		---				0.016448	0.00221416	-1.82804	0.0778439	-1.36674	0.477636	-1.12815	0.590345	-1.09537
14282375	ENSCAFT00000000775 // DLA88 // MHC class I DLA-88 // --- // 474836	DLA88	ENSCAFT00000000775				0.00156869	0.473059	1.1471	0.563409	-1.11649	0.000919123	2.13256	0.526316	1.1286
14282380	---		---				0.14497	0.0242843	1.51415	0.302854	-1.1943	0.103494	-1.33372	0.32408	1.18495
14282468	ENSCAFT00000000926 // C12H6orf47 // chromosome 12 open reading frame, human C6orf47 //	C12H6orf47	ENSCAFT00000000926				0.00848476	0.776961	1.03208	0.257018	1.13747	0.000481455	-1.61328	0.103726	-1.20812
14282482	---		---				0.0528154	0.924807	1.01609	0.505466	1.12006	0.00707166	-1.67161	0.204995	-1.24597
14282497	NM_001252138 // CLIC1 // chloride intracellular channel 1 // --- // 474847 /// ENSCAFT0	CLIC1	NM_001252138	NM_001252138 // CLIC1 // chloride intracellular channel 1 // --- // 474847 /// ENSCAFT0	chloride intracellular channel 1	CLIC1	0.0364055	0.936316	-1.01382	0.990992	-1.00194	0.0143712	1.59071	0.293458	1.20161
14282501	XM_844077 // VWA7 // von Willebrand factor A domain containing 7 // --- // 607423 /// E	VWA7	XM_844077	XM_844077 // VWA7 // von Willebrand factor A domain containing 7 // --- // 607423 /// E	von Willebrand factor A domain containing 7	VWA7	5.98e-06	0.511356	1.04943	0.942085	-1.00531	1.71e-06	-1.6923	0.00782245	-1.24391
14282629	ENSCAFT00000038598 // LOC100855833 // protein Dom3Z-like // --- // 100855833	LOC100855833	ENSCAFT00000038598				0.000861476	0.35695	-1.11667	0.165096	1.18439	0.00110032	-1.58692	0.0387646	-1.29943
14282667	ENSCAFT00000038285 // AGPAT1 // 1-acylglycerol-3-phosphate O-acyltransferase 1 (lysopho	AGPAT1	ENSCAFT00000038285	ENSCAFT00000038285 // AGPAT1 // 1-acylglycerol-3-phosphate O-acyltransferase 1 (lysopho	1-acylglycerol-3-phosphate O-acyltransferase 1 (lysophosphatidic acid acyltransferase, alpha)	AGPAT1	2.67e-05	0.304706	1.11782	0.0804576	1.21655	0.000505385	1.57773	0.00237513	-1.46029
14282764	NM_001014768 // HLA-DRB1 // MHC class II DLA DRB1 beta chain // --- // 474860 /// NM_00	HLA-DRB1	NM_001014768	NM_001014768 // HLA-DRB1 // MHC class II DLA DRB1 beta chain // --- // 474860 /// NM_00	major histocompatibility complex, class II, DQ beta 1 /// MHC class II DLA DRB1 beta chain /// HLA class II histocompatibility antigen, DQ beta 2 chain-like	HLA-DRB1	1.02e-07	0.0195911	-1.43304	0.317802	1.15378	4.04e-09	4.89648	0.051824	1.33841
14282776	NM_001014381 // HLA-DQB1 // major histocompatibility complex, class II, DQ beta 1 // --	HLA-DQB1	NM_001014381	NM_001014381 // HLA-DQB1 // major histocompatibility complex, class II, DQ beta 1 // --	major histocompatibility complex, class II, DQ beta 1 /// HLA class II histocompatibility antigen, DQ beta 2 chain-like	HLA-DQB1	2.12e-06	0.0603986	-1.40786	0.203399	1.25173	5.98e-08	4.95479	0.212738	1.24574
14282804	NM_001048085 // PSMB8 // proteasome (prosome, macropain) subunit, beta type, 8 (large m	PSMB8	NM_001048085	NM_001048085 // PSMB8 // proteasome (prosome, macropain) subunit, beta type, 8 (large m	proteasome (prosome, macropain) subunit, beta type, 8 (large multifunctional peptidase 7)	PSMB8	0.00507082	0.318861	-1.20447	0.770673	-1.05508	0.000369898	2.25286	0.633541	1.09186
14282812	ENSCAFT00000001306 // TAP1 // transporter 1, ATP-binding cassette, sub-family B (MDR/TA	TAP1	ENSCAFT00000001306	ENSCAFT00000001306 // TAP1 // transporter 1, ATP-binding cassette, sub-family B (MDR/TA	transporter 1, ATP-binding cassette, sub-family B (MDR/TAP)	TAP1	0.160661	0.112009	-1.33966	0.504709	-1.12598	0.0282279	1.52103	0.969595	1.00675
14282827	XM_844644 // HLA-DMB // major histocompatibility complex, class II, DM beta // --- // 6	HLA-DMB	XM_844644	XM_844644 // HLA-DMB // major histocompatibility complex, class II, DM beta // --- // 6	major histocompatibility complex, class II, DM beta	HLA-DMB	3.39e-05	0.69982	-1.08711	0.863156	1.03797	2.86e-06	4.45909	0.102586	1.44545
14282834	NM_001048099 // HLA-DMA // major histocompatibility complex, class II, DM alpha // ---	HLA-DMA	NM_001048099	NM_001048099 // HLA-DMA // major histocompatibility complex, class II, DM alpha // ---	major histocompatibility complex, class II, DM alpha	HLA-DMA	8.03e-06	0.692481	1.0729	0.093992	1.36492	3.54e-07	4.24883	0.345146	1.18527
14282951	NM_001048101 // TAPBP // TAP binding protein (tapasin) // --- // 481740 /// ENSCAFT0000	TAPBP	NM_001048101	NM_001048101 // TAPBP // TAP binding protein (tapasin) // --- // 481740 /// ENSCAFT0000	TAP binding protein (tapasin)	TAPBP	0.000234669	0.411635	-1.17601	0.677508	-1.08487	3.19e-05	3.00125	0.598976	1.10869
14282982	NM_001020808 // BAK1 // BCL2-antagonist/killer 1 // --- // 481744 /// ENSCAFT0000000157	BAK1	NM_001020808	NM_001020808 // BAK1 // BCL2-antagonist/killer 1 // --- // 481744 /// ENSCAFT0000000157	BCL2-antagonist/killer 1	BAK1	0.0170113	0.493359	-1.19937	0.49101	-1.20058	0.0319064	1.8396	0.0517965	1.72456
14282993	ENSCAFT00000001841 // MNF1 // mitochondrial nucleoid factor 1 // --- // 100683221 /// E	MNF1	ENSCAFT00000001841	ENSCAFT00000001841 // MNF1 // mitochondrial nucleoid factor 1 // --- // 100683221 /// E	mitochondrial nucleoid factor 1 /// inositol hexakisphosphate kinase 3	MNF1	1.87e-05	0.0243007	-1.71574	0.0219157	-1.73495	0.447071	-1.18436	0.230465	1.31076
14283034	---		---				0.162413	0.125921	1.45553	0.882102	-1.03565	0.588137	1.13709	0.0167748	-1.86016
14283057	XM_003431707 // C12H6orf106 // chromosome 12 open reading frame, human C6orf106 // ---	C12H6orf106	XM_003431707				9.37e-09	0.858501	1.01937	0.68458	-1.04477	2.75e-05	-1.84621	0.522641	-1.07165
14283071	ENSCAFT00000036084 // TCP11 // t-complex 11 homolog (mouse) // --- // 474883 /// ENSCAF	TCP11	ENSCAFT00000036084				0.00062199	0.31497	1.19396	0.717664	1.06491	0.000621328	-2.06454	0.434483	-1.14682
14283108	XM_538880 // FKBP5 // FK506 binding protein 5 // --- // 481759 /// ENSCAFT00000002086 /	FKBP5	XM_538880	XM_538880 // FKBP5 // FK506 binding protein 5 // --- // 481759 /// ENSCAFT00000002086 /	FK506 binding protein 5	FKBP5	0.0375973	0.761549	-1.09134	0.113446	1.60668	0.409598	-1.27096	0.0119666	2.23113
14283291	XM_532129 // GLO1 // glyoxalase I // --- // 474894 /// ENSCAFT00000002329 // GLO1 // gl	GLO1	XM_532129	XM_532129 // GLO1 // glyoxalase I // --- // 474894 /// ENSCAFT00000002329 // GLO1 // gl	glyoxalase I	GLO1	3.83e-06	0.797962	1.03096	0.355261	-1.11795	0.000169166	-1.76962	0.0170988	-1.36562
14283379	ENSCAFT00000002484 // TREM2 // triggering receptor expressed on myeloid cells 2 // ---	TREM2	ENSCAFT00000002484	ENSCAFT00000002484 // TREM2 // triggering receptor expressed on myeloid cells 2 // ---	triggering receptor expressed on myeloid cells 2	TREM2	6.73e-05	0.967171	1.00886	0.889626	-1.03021	3.22e-06	4.34356	0.474311	-1.16726
14283383	ENSCAFT00000002489 // LOC608975 // CMRF35-like molecule 5-like // --- // 608975 /// XM_	LOC608975	ENSCAFT00000002489				0.0955579	0.952563	-1.01483	0.651846	1.11853	0.0371001	1.74015	0.409865	1.22897
14283396	JF330417 // TREM1 // triggering receptor expressed on myeloid cells 1 // --- // 608994	TREM1	JF330417	JF330417 // TREM1 // triggering receptor expressed on myeloid cells 1 // --- // 608994	triggering receptor expressed on myeloid cells 1	TREM1	9.19e-05	0.942231	1.01858	0.454262	-1.21143	3.07e-06	5.73638	0.410148	1.23553
14283441	ENSCAFT00000002538 // CCND3 // cyclin D3 // --- // 608847 /// XM_859764 // CCND3 // cyc	CCND3	ENSCAFT00000002538	ENSCAFT00000002538 // CCND3 // cyclin D3 // --- // 608847 /// XM_859764 // CCND3 // cyc	cyclin D3	CCND3	0.0127495	0.213451	-1.15438	0.367813	-1.10814	0.000974291	1.56241	0.444275	-1.0908
14283544	ENSCAFT00000002798 // MRPL2 // mitochondrial ribosomal protein L2 // --- // --- /// XM_	MRPL2	ENSCAFT00000002798	ENSCAFT00000002798 // MRPL2 // mitochondrial ribosomal protein L2 // --- // --- /// XM_	mitochondrial ribosomal protein L2 /// mitochondrial ribosomal protein L2	MRPL2	0.00070271	0.209515	-1.1169	0.5804	-1.04887	0.000106427	-1.53951	0.0129233	-1.2668
14283556	XM_538931 // C12H6orf108 // chromosome 12 open reading frame, human C6orf108 // --- //	C12H6orf108	XM_538931				0.00185478	0.819344	1.03517	0.587936	-1.08582	0.000399653	1.941	0.777121	-1.0438
14283702	---		---				0.017552	0.049753	-1.45836	0.682255	1.07694	0.00187794	-1.93592	0.0862869	-1.38393
14283717	---		---				0.324478	0.0402415	-2.0978	0.510777	-1.25013	0.460403	-1.28537	0.653669	-1.16387
14283719	ENSCAFT00000003187 // CLIC5 // chloride intracellular channel 5 // --- // 481822 /// XM	CLIC5	ENSCAFT00000003187	ENSCAFT00000003187 // CLIC5 // chloride intracellular channel 5 // --- // 481822 /// XM	chloride intracellular channel 5	CLIC5	1.78e-06	0.184885	1.13376	0.521902	-1.06112	2.34e-08	-2.50061	0.789756	-1.02487
14283727	ENSCAFT00000036192 // ENPP5 // ectonucleotide pyrophosphatase/phosphodiesterase 5 (puta	ENPP5	ENSCAFT00000036192	ENSCAFT00000036192 // ENPP5 // ectonucleotide pyrophosphatase/phosphodiesterase 5 (puta	ectonucleotide pyrophosphatase/phosphodiesterase 5 (putative)	ENPP5	4.33e-06	0.429069	-1.19167	0.826973	-1.04919	1.5e-05	3.74798	0.96299	1.01024
14283749	ENSCAFT00000003211 // CYP39A1 // cytochrome P450, family 39, subfamily A, polypeptide 1	CYP39A1	ENSCAFT00000003211	ENSCAFT00000003211 // CYP39A1 // cytochrome P450, family 39, subfamily A, polypeptide 1	cytochrome P450, family 39, subfamily A, polypeptide 1	CYP39A1	0.000531416	0.0358303	-1.47459	0.570046	-1.10328	0.0161167	1.57744	0.986025	-1.00302
14283779	ENSCAFT00000003269 // GPR116 // G protein-coupled receptor 116 // --- // 474926	GPR116	ENSCAFT00000003269	ENSCAFT00000003269 // GPR116 // G protein-coupled receptor 116 // --- // 474926	G protein-coupled receptor 116	GPR116	1.43e-07	0.102011	-1.28228	0.152078	-1.24056	0.000286314	-1.93787	0.00510283	-1.59158
14284002	DQ275157 // GSTA3 // glutathione S-transferase alpha 3 // --- // 474938	GSTA3	DQ275157	DQ275157 // GSTA3 // glutathione S-transferase alpha 3 // --- // 474938	glutathione S-transferase alpha 3	GSTA3	2.97e-07	0.0990348	-1.72307	0.128428	-1.64562	0.00028523	-4.19807	0.000404279	-3.98342
14284020	NM_001252224 // GSTA4 // glutathione S-transferase alpha 4 // --- // 474939 /// ENSCAFT	GSTA4	NM_001252224	NM_001252224 // GSTA4 // glutathione S-transferase alpha 4 // --- // 474939 /// ENSCAFT	glutathione S-transferase alpha 4	GSTA4	1.4e-06	0.00731125	-1.48127	0.455941	1.10269	3.63e-07	2.87863	0.00103667	1.66777
14284037	XM_538965 // GCM1 // glial cells missing homolog 1 (Drosophila) // --- // 481844 /// EN	GCM1	XM_538965	XM_538965 // GCM1 // glial cells missing homolog 1 (Drosophila) // --- // 481844 /// EN	glial cells missing homolog 1 (Drosophila)	GCM1	0.126297	0.0824586	-1.34324	0.0115011	-1.57532	0.471459	1.12465	0.413272	-1.14316
14284040	XM_003431748 // ELOVL5 // ELOVL fatty acid elongase 5 // --- // 610377 /// XM_847869 //	ELOVL5	XM_003431748	XM_003431748 // ELOVL5 // ELOVL fatty acid elongase 5 // --- // 610377 /// XM_847869 //	ELOVL fatty acid elongase 5	ELOVL5	0.0164099	0.454685	-1.22004	0.840061	-1.05468	0.00126893	2.75308	0.527027	1.18275
14284320	---		---				0.068297	0.22667	1.34879	0.46213	-1.19637	0.0332555	-1.74081	0.959783	1.01226
14284324	---		---				0.0244206	0.00123869	-2.37649	0.846211	1.04457	0.680938	-1.09706	0.406949	1.20731
14284347	NM_001197116 // EEF1A1 // eukaryotic translation elongation factor 1 alpha 1 // --- //	EEF1A1	NM_001197116				0.000137127	0.204089	-1.2007	0.550635	-1.08787	7.34e-05	2.0763	0.0036685	1.59923
14284350	XM_532204 // SLC17A5 // solute carrier family 17 (anion/sugar transporter), member 5 //	SLC17A5	XM_532204	XM_532204 // SLC17A5 // solute carrier family 17 (anion/sugar transporter), member 5 //	solute carrier family 17 (anion/sugar transporter), member 5	SLC17A5	0.0261295	0.194	-1.32105	0.465916	-1.16579	0.0113342	1.79934	0.048185	1.55163
14284366	XM_539002 // COL12A1 // collagen, type XII, alpha 1 // --- // 481881 /// ENSCAFT0000000	COL12A1	XM_539002				0.0226838	0.44006	-1.20905	0.568868	-1.14966	0.00268076	2.34088	0.398669	1.2311
14284436	---		---				0.173687	0.534127	-1.2038	0.0206476	-2.11598	0.738527	1.10423	0.102518	1.65788
14284511	XM_539014 // LCA5 // Leber congenital amaurosis 5 // --- // 481893 /// ENSCAFT000000045	LCA5	XM_539014	XM_539014 // LCA5 // Leber congenital amaurosis 5 // --- // 481893 /// ENSCAFT000000045	Leber congenital amaurosis 5	LCA5	7.59e-05	0.222127	1.22123	0.0782826	1.34441	0.00716464	1.62365	0.40244	1.1449
14284528	ENSCAFT00000004559 // LOC481896 // protein FAM46A-like // --- // 481896 /// XM_539017 /	LOC481896	ENSCAFT00000004559	ENSCAFT00000004559 // LOC481896 // protein FAM46A-like // --- // 481896 /// XM_539017 /	protein FAM46A-like	FAM46A	0.0302777	0.581702	-1.13391	0.323195	1.25587	0.017683	1.80568	0.233752	1.31861
14284565	XM_539021 // UBE2CBP // ubiquitin-conjugating enzyme E2C binding protein // --- // 4819	UBE2CBP	XM_539021				0.00350612	0.19419	1.31165	0.182616	-1.32168	0.00301791	-2.01161	0.336173	-1.21957
14284605	---		---				0.518763	0.548011	1.12626	0.404693	-1.18036	0.0436312	-1.52868	0.911853	1.02203
14284632	ENSCAFT00000004775 // KIAA1009 // KIAA1009 ortholog // --- // 474983 /// XM_532220 // K	KIAA1009	ENSCAFT00000004775				0.000697481	0.682799	1.07323	0.784542	-1.04834	0.0211095	-1.54365	0.465951	1.13522
14284792	XM_532230 // UBE2J1 // ubiquitin-conjugating enzyme E2, J1 // --- // 474993 /// ENSCAFT	UBE2J1	XM_532230				0.000324807	0.520546	1.14125	0.738721	-1.07064	0.0104121	1.79229	0.85143	1.03902
14284972	---		---				0.0635489	0.282631	-1.28773	0.88222	1.03483	0.377086	1.22954	0.0290538	1.72519
14284974	XM_003431659 // GPR63 // G protein-coupled receptor 63 // --- // 100685057 /// ENSCAFT0	GPR63	XM_003431659	XM_003431659 // GPR63 // G protein-coupled receptor 63 // --- // 100685057 /// ENSCAFT0	G protein-coupled receptor 63	GPR63	0.0541225	0.358513	-1.15941	0.690379	1.06552	0.272363	1.19465	0.0138153	1.54112
14285001	XM_532240 // FAXC // failed axon connections homolog (Drosophila) // --- // 475003 ///	FAXC	XM_532240	XM_532240 // FAXC // failed axon connections homolog (Drosophila) // --- // 475003 ///	failed axon connections homolog (Drosophila)	FAXC	0.236732	0.0168568	-1.55443	0.933121	1.0142	0.925707	-1.01579	0.305804	-1.19118
14285009	ENSCAFT00000035466 // COQ3 // coenzyme Q3 homolog, methyltransferase (S. cerevisiae) //	COQ3	ENSCAFT00000035466	ENSCAFT00000035466 // COQ3 // coenzyme Q3 homolog, methyltransferase (S. cerevisiae) //	coenzyme Q3 homolog, methyltransferase (S. cerevisiae)	COQ3	0.0248618	0.916315	1.01368	0.265457	-1.15818	0.00132001	-1.63908	0.746606	1.04272
14285158	ENSCAFT00000005805 // POPDC3 // popeye domain containing 3 // --- // 100686841 /// XM_0	POPDC3	ENSCAFT00000005805	ENSCAFT00000005805 // POPDC3 // popeye domain containing 3 // --- // 100686841 /// XM_0	popeye domain containing 3	POPDC3	2.83e-07	0.674836	-1.04935	0.180892	1.17083	2.41e-05	-1.93622	0.0942085	-1.22209
14285212	ENSCAFT00000006008 // PDSS2 // prenyl (decaprenyl) diphosphate synthase, subunit 2 // -	PDSS2	ENSCAFT00000006008	ENSCAFT00000006008 // PDSS2 // prenyl (decaprenyl) diphosphate synthase, subunit 2 // -	prenyl (decaprenyl) diphosphate synthase, subunit 2 /// prenyl (decaprenyl) diphosphate synthase, subunit 2	PDSS2	0.158621	0.596755	1.07621	0.738278	1.04735	0.00709393	-1.52166	0.480442	1.10329
14285262	ENSCAFT00000035515 // SESN1 // sestrin 1 // --- // 481956	SESN1	ENSCAFT00000035515	ENSCAFT00000035515 // SESN1 // sestrin 1 // --- // 481956	sestrin 1	SESN1	8.28e-06	0.920322	-1.0112	0.572163	1.06527	0.0001139	-1.74329	0.870418	1.01834
14285278	ENSCAFT00000006119 // CD164 // CD164 molecule, sialomucin // --- // 475020 /// XM_53225	CD164	ENSCAFT00000006119	ENSCAFT00000006119 // CD164 // CD164 molecule, sialomucin // --- // 475020 /// XM_53225	CD164 molecule, sialomucin	CD164	0.0280771	0.081731	1.44577	0.665331	1.0914	0.0095243	1.79372	0.525504	1.13747
14285286	XM_849980 // PPIL6 // peptidylprolyl isomerase (cyclophilin)-like 6 // --- // 612243 //	PPIL6	XM_849980	XM_849980 // PPIL6 // peptidylprolyl isomerase (cyclophilin)-like 6 // --- // 612243 //	peptidylprolyl isomerase (cyclophilin)-like 6	PPIL6	0.00356143	0.526554	-1.16708	0.687141	1.10283	0.00436915	2.20648	0.719536	-1.09114
14285376	XM_850034 // METTL24 // methyltransferase like 24 // --- // 612293 /// ENSCAFT000000062	METTL24	XM_850034	XM_850034 // METTL24 // methyltransferase like 24 // --- // 612293 /// ENSCAFT000000062	methyltransferase like 24	METTL24	0.00584452	0.360979	-1.17487	0.219296	1.24495	0.00755675	-1.68801	0.428078	1.14952
14285381	ENSCAFT00000006251 // DDO // D-aspartate oxidase // --- // 475026	DDO	ENSCAFT00000006251	ENSCAFT00000006251 // DDO // D-aspartate oxidase // --- // 475026	D-aspartate oxidase	DDO	0.0122411	0.614272	-1.07783	0.164127	-1.23692	0.00154026	-1.74284	0.660836	-1.06735
14285389	ENSCAFT00000006257 // SLC22A16 // solute carrier family 22 (organic cation/carnitine tr	SLC22A16	ENSCAFT00000006257				1.21e-05	0.842194	-1.03657	0.90205	1.02244	3.19e-05	-2.75737	0.126986	-1.33073
14285416	ENSCAFT00000006343 // REV3L // REV3-like, polymerase (DNA directed), zeta, catalytic su	REV3L	ENSCAFT00000006343	ENSCAFT00000006343 // REV3L // REV3-like, polymerase (DNA directed), zeta, catalytic su	REV3-like, polymerase (DNA directed), zeta, catalytic subunit	REV3L	3.16e-09	0.623799	1.0566	0.250767	1.14018	0.457787	-1.08737	0.000828455	1.57124
14285448	ENSCAFT00000006414 // FYN // FYN oncogene related to SRC, FGR, YES // --- // 475032 ///	FYN	ENSCAFT00000006414	ENSCAFT00000006414 // FYN // FYN oncogene related to SRC, FGR, YES // --- // 475032 ///	FYN oncogene related to SRC, FGR, YES	FYN	0.0499775	0.426532	-1.13749	0.137427	-1.28007	0.0154952	1.53369	0.966624	-1.00673
14285468	XM_532269 // LAMA4 // laminin, alpha 4 // --- // 475034 /// ENSCAFT00000006483 // LAMA4	LAMA4	XM_532269	XM_532269 // LAMA4 // laminin, alpha 4 // --- // 475034 /// ENSCAFT00000006483 // LAMA4	laminin, alpha 4	LAMA4	3.96e-06	0.594031	-1.11263	0.723219	-1.0733	0.818364	1.04688	0.0333274	1.57919
14285523	XM_539089 // HS3ST5 // heparan sulfate (glucosamine) 3-O-sulfotransferase 5 // --- // 4	HS3ST5	XM_539089				1.78e-05	0.730581	-1.06127	0.649031	1.08188	7.02e-06	-3.02482	0.0121293	-1.61576
14285526	XM_539091 // FRK // fyn-related kinase // --- // 481970 /// ENSCAFT00000006501 // FRK /	FRK	XM_539091	XM_539091 // FRK // fyn-related kinase // --- // 481970 /// ENSCAFT00000006501 // FRK /	fyn-related kinase	FRK	0.151653	0.567466	1.12349	0.567515	-1.12348	0.0281298	-1.61838	0.408002	-1.18468
14285581	ENSCAFT00000000736 // LAPTM4B // lysosomal protein transmembrane 4 beta // --- // ---	LAPTM4B	ENSCAFT00000000736	ENSCAFT00000000736 // LAPTM4B // lysosomal protein transmembrane 4 beta // --- // ---	lysosomal protein transmembrane 4 beta	LAPTM4B	8.93e-12	0.230502	1.36251	0.401806	1.23828	0.0404094	-1.73916	0.521745	1.1765
14285608	ENSCAFT00000000738 // C13H8orf47 // chromosome 13 open reading frame, human C8orf47 //	C13H8orf47	ENSCAFT00000000738				0.0393864	0.314413	-1.25618	0.675371	-1.0982	0.0138791	-1.83412	0.913863	-1.02442
14285773	XM_003431786 // LOC100684449 // uncharacterized LOC100684449 // --- // 100684449 /// EN	LOC100684449	XM_003431786	XM_003431786 // LOC100684449 // uncharacterized LOC100684449 // --- // 100684449 /// EN	uncharacterized LOC100684449	CTHRC1	0.00226646	0.252443	-1.51874	0.687312	-1.1552	0.000826192	4.24245	0.319526	1.43562
14285793	ENSCAFT00000001036 // RIMS2 // regulating synaptic membrane exocytosis 2 // --- // ---	RIMS2	ENSCAFT00000001036				0.000447333	0.730348	-1.08264	0.599686	1.12887	0.000845474	2.52681	0.15494	1.40203
14285819	XM_003431787 // TM7SF4 // dendrocyte expressed seven transmembrane protein // --- // 10	TM7SF4	XM_003431787	XM_003431787 // TM7SF4 // dendrocyte expressed seven transmembrane protein // --- // 10	dendrocyte expressed seven transmembrane protein	TM7SF4	0.00438399	0.419651	-1.131	0.516331	-1.10366	0.00253036	1.70105	0.212778	-1.21271
14285825	NM_001128186 // ZFPM2 // zinc finger protein, multitype 2 // --- // 481997 /// ENSCAFT0	ZFPM2	NM_001128186	NM_001128186 // ZFPM2 // zinc finger protein, multitype 2 // --- // 481997 /// ENSCAFT0	zinc finger protein, multitype 2	ZFPM2	1.23e-09	0.746711	1.05408	0.718731	1.06051	0.000105851	2.26651	0.00360841	1.72631
14285973	XM_539144 // MED30 // mediator complex subunit 30 // --- // 482023 /// ENSCAFT000000012	MED30	XM_539144				9.72e-06	0.717587	-1.07262	0.738063	1.06694	0.00163997	-2.05399	0.0114806	-1.72198
14285978	---		---				0.019644	0.387162	1.45491	0.0406324	2.55837	0.399375	1.44076	0.0601063	2.34722
14285991	XM_532317 // NOV // nephroblastoma overexpressed gene // --- // 475083 /// ENSCAFT00000	NOV	XM_532317	XM_532317 // NOV // nephroblastoma overexpressed gene // --- // 475083 /// ENSCAFT00000	nephroblastoma overexpressed gene	NOV	2.19e-11	0.00149166	2.12691	0.0153303	1.70819	6.39e-05	2.87891	0.264427	1.25632
14285998	ENSCAFT00000001377 // DEPTOR // DEP domain containing MTOR-interacting protein // --- /	DEPTOR	ENSCAFT00000001377	ENSCAFT00000001377 // DEPTOR // DEP domain containing MTOR-interacting protein // --- /	DEP domain containing MTOR-interacting protein	DEPTOR	6.4e-07	0.36476	-1.22257	0.413292	-1.19835	0.601854	1.12149	0.00250748	2.16195
14286010	XM_532319 // COL14A1 // collagen, type XIV, alpha 1 // --- // 475085 /// ENSCAFT0000000	COL14A1	XM_532319	XM_532319 // COL14A1 // collagen, type XIV, alpha 1 // --- // 475085 /// ENSCAFT0000000	collagen, type XIV, alpha 1	COL14A1	0.000939877	0.367206	-1.29825	0.519618	1.20346	0.000546583	3.35515	0.0015543	2.91663
14286119	XM_539156 // FAM91A1 // family with sequence similarity 91, member A1 // --- // 482035	FAM91A1	XM_539156				2.85e-05	0.70515	1.06171	0.824317	1.0357	1.04e-06	3.26958	0.0244832	1.47116
14286209	ENSCAFT00000039562 // NSMCE2 // non-SMC element 2, MMS21 homolog (S. cerevisiae) // ---	NSMCE2	ENSCAFT00000039562	ENSCAFT00000039562 // NSMCE2 // non-SMC element 2, MMS21 homolog (S. cerevisiae) // ---	non-SMC element 2, MMS21 homolog (S. cerevisiae)	NSMCE2	0.000393808	0.0607868	1.2078	0.195373	1.13484	0.506777	-1.06563	9.62e-05	1.61992
14286218	XM_539160 // TRIB1 // tribbles homolog 1 (Drosophila) // --- // 482039 /// ENSCAFT00000	TRIB1	XM_539160	XM_539160 // TRIB1 // tribbles homolog 1 (Drosophila) // --- // 482039 /// ENSCAFT00000	tribbles homolog 1 (Drosophila)	TRIB1	1.03e-07	0.035568	1.88669	0.06659	1.7236	0.429832	-1.25109	0.945233	1.01949
14286231	NM_001003246 // MYC // v-myc myelocytomatosis viral oncogene homolog (avian) // --- //	MYC	NM_001003246	NM_001003246 // MYC // v-myc myelocytomatosis viral oncogene homolog (avian) // --- //	v-myc myelocytomatosis viral oncogene homolog (avian)	MYC	0.00240212	0.0869352	1.87858	0.158004	1.66875	0.00121291	3.88225	0.137105	1.71796
14286443	ENSCAFT00000039299 // GPIHBP1 // glycosylphosphatidylinositol anchored high density lip	GPIHBP1	ENSCAFT00000039299				0.0741913	0.383938	-1.22506	0.627259	1.11881	0.00289685	-2.21676	0.412105	-1.21041
14286497	XM_532348 // GRINA // glutamate receptor, ionotropic, N-methyl D-aspartate-associated p	GRINA	XM_532348	XM_532348 // GRINA // glutamate receptor, ionotropic, N-methyl D-aspartate-associated p	glutamate receptor, ionotropic, N-methyl D-aspartate-associated protein 1 (glutamate binding)	GRINA	0.000436406	0.228746	1.19026	0.750297	-1.04609	1.38e-05	2.35597	0.149224	-1.23476
14286516	XM_539207 // EXOSC4 // exosome component 4 // --- // 482086 /// ENSCAFT00000002371 // E	EXOSC4	XM_539207	XM_539207 // EXOSC4 // exosome component 4 // --- // 482086 /// ENSCAFT00000002371 // E	exosome component 4	EXOSC4	0.0746743	0.65215	-1.06366	0.488962	-1.09984	0.00701334	1.51478	0.594787	-1.07564
14286544	ENSCAFT00000002398 // MAF1 // MAF1 homolog (S. cerevisiae) // --- // 482087	MAF1	ENSCAFT00000002398	ENSCAFT00000002398 // MAF1 // MAF1 homolog (S. cerevisiae) // --- // 482087	MAF1 homolog (S. cerevisiae)	MAF1	0.00187312	0.835718	1.02045	0.723315	-1.03521	0.000249204	-1.56788	0.0339524	-1.24942
14286607	XM_003431821 // LOC100685833 // uncharacterized LOC100685833 // --- // 100685833 /// EN	LOC100685833	XM_003431821	XM_003431821 // LOC100685833 // uncharacterized LOC100685833 // --- // 100685833 /// EN	uncharacterized LOC100685833	SCXA	0.0218988	0.0614175	1.39891	0.142561	1.29352	0.0948773	1.34481	0.0106999	-1.61927
14286610	XM_852686 // HSF1 // heat shock transcription factor 1 // --- // 475124 /// ENSCAFT0000	HSF1	XM_852686	XM_852686 // HSF1 // heat shock transcription factor 1 // --- // 475124 /// ENSCAFT0000	heat shock transcription factor 1	HSF1	0.0121703	0.752122	1.04007	0.514153	1.08499	0.00259521	-1.54586	0.298521	-1.14039
14286675	ENSCAFT00000002594 // GPT // glutamic-pyruvate transaminase (alanine aminotransferase)	GPT	ENSCAFT00000002594	ENSCAFT00000002594 // GPT // glutamic-pyruvate transaminase (alanine aminotransferase)	glutamic-pyruvate transaminase (alanine aminotransferase)	GPT	8.33e-07	0.55037	-1.11067	0.955592	-1.00978	0.0138951	-1.60821	0.045661	-1.45183
14286773	XM_847767 // TMEM33 // transmembrane protein 33 // --- // 612937 /// ENSCAFT00000002820	TMEM33	XM_847767	XM_847767 // TMEM33 // transmembrane protein 33 // --- // 612937 /// ENSCAFT00000002820	transmembrane protein 33	TMEM33	0.0667754	0.0311028	1.58951	0.718086	1.07472	0.476883	1.15354	0.340543	1.21243
14286843	XM_844440 // ATP10D // ATPase, class V, type 10D // --- // 482134 /// ENSCAFT0000000301	ATP10D	XM_844440	XM_844440 // ATP10D // ATPase, class V, type 10D // --- // 482134 /// ENSCAFT0000000301	ATPase, class V, type 10D	ATP10D	0.0143657	0.93286	1.01641	0.192103	1.29569	0.000852298	2.17748	0.0943089	1.40257
14286984	AY525124 // PDGFRA // platelet-derived growth factor receptor, alpha polypeptide // ---	PDGFRA	AY525124	AY525124 // PDGFRA // platelet-derived growth factor receptor, alpha polypeptide // ---	platelet-derived growth factor receptor, alpha polypeptide	PDGFRA	0.00328371	0.717066	-1.08244	0.254606	1.28888	0.00168624	2.24563	0.0197039	1.74439
14287039	XM_532375 // TMEM165 // transmembrane protein 165 // --- // 475144 /// ENSCAFT000000033	TMEM165	XM_532375	XM_532375 // TMEM165 // transmembrane protein 165 // --- // 475144 /// ENSCAFT000000033	transmembrane protein 165	TMEM165	5.77e-06	0.802104	1.03212	0.838078	1.0261	2.01e-06	2.45165	0.360739	-1.12381
14287115	NM_001003264 // SRP72 // signal recognition particle 72kDa // --- // 403944 /// ENSCAFT	SRP72	NM_001003264	NM_001003264 // SRP72 // signal recognition particle 72kDa // --- // 403944 /// ENSCAFT	signal recognition particle 72kDa	SRP72	6.57e-05	0.442095	1.07273	0.689023	1.03697	4.62e-05	1.63577	0.0468472	1.21148
14287173	---		---				1.66e-06	0.897583	1.01931	0.825997	1.03322	1.3e-08	4.67588	0.794613	1.03947
14287184	ENSCAFT00000003727 // LPHN3 // latrophilin 3 // --- // 482166 /// ENSCAFT00000003726 //	LPHN3	ENSCAFT00000003727				5.4e-14	0.124659	1.20774	0.0614323	1.26401	0.467237	-1.09062	0.00268539	1.51149
14287340	ENSCAFT00000004680 // MOB1B // MOB kinase activator 1B // --- // 482187 /// XM_539306 /	MOB1B	ENSCAFT00000004680				0.000193135	0.95563	-1.00847	0.875719	-1.02399	2.24e-05	2.41111	0.713535	1.05732
14287353	AF311210 // SLC4A4 // solute carrier family 4, sodium bicarbonate cotransporter, member	SLC4A4	AF311210	AF311210 // SLC4A4 // solute carrier family 4, sodium bicarbonate cotransporter, member	solute carrier family 4, sodium bicarbonate cotransporter, member 4	SLC4A4	1.36e-05	0.0061206	1.41004	0.833024	1.02361	1.49e-05	1.94621	0.000318736	1.64366
14287432	NM_001003200 // IL8 // interleukin 8 // --- // 403850 /// ENSCAFT00000004871 // IL8 //	IL8	NM_001003200	NM_001003200 // IL8 // interleukin 8 // --- // 403850 /// ENSCAFT00000004871 // IL8 //	interleukin 8	IL8	0.0204051	0.577518	1.14433	0.997627	-1.00072	0.0152064	1.90488	0.909243	1.02784
14287451	ENSCAFT00000036700 // EPGN // epithelial mitogen homolog (mouse) // --- // 611937 /// X	EPGN	ENSCAFT00000036700	ENSCAFT00000036700 // EPGN // epithelial mitogen homolog (mouse) // --- // 611937 /// X	epithelial mitogen homolog (mouse)	EPGN	0.0166325	0.00131067	1.60282	0.189176	1.18113	0.0530839	-1.28856	0.441708	1.1005
14287489	ENSCAFT00000039314 // NIPAL2 // NIPA-like domain containing 2 // --- // 606846 /// XM_8	NIPAL2	ENSCAFT00000039314	ENSCAFT00000039314 // NIPAL2 // NIPA-like domain containing 2 // --- // 606846 /// XM_8	NIPA-like domain containing 2	NIPAL2	0.000177112	0.594435	-1.08214	0.959264	1.00757	0.00571002	1.58943	8.43e-05	2.135
14287501	---		---				0.00104174	0.0250888	1.61267	0.00732322	1.81075	0.060205	-1.47856	0.183814	-1.3082
14287559	XM_843361 // RNF19A // ring finger protein 19A, E3 ubiquitin protein ligase // --- // 4	RNF19A	XM_843361	XM_843361 // RNF19A // ring finger protein 19A, E3 ubiquitin protein ligase // --- // 4	ring finger protein 19A, E3 ubiquitin protein ligase	RNF19A	0.00218394	0.359144	-1.12811	0.853119	1.02431	0.0564208	1.30028	0.000203337	1.84166
14287596	XM_851615 // PABPC1 // poly(A) binding protein, cytoplasmic 1 // --- // 612751 /// ENSC	PABPC1	XM_851615	XM_851615 // PABPC1 // poly(A) binding protein, cytoplasmic 1 // --- // 612751 /// ENSC	poly(A) binding protein, cytoplasmic 1	PABPC1	8.9e-05	0.376877	1.14142	0.308494	1.16541	6.21e-06	2.60942	0.0105515	1.52391
14287618	ENSCAFT00000005550 // LOC100682672 // 14-3-3 protein zeta/delta-like // --- // 10068267	LOC100682672	ENSCAFT00000005550	ENSCAFT00000005550 // LOC100682672 // 14-3-3 protein zeta/delta-like // --- // 10068267	14-3-3 protein zeta/delta-like /// tyrosine 3-monooxygenase/tryptophan 5-monooxygenase activation protein, zeta polypeptide /// 14-3-3 protein zeta/delta-like	YWHAZ	8.17e-05	0.269879	1.19037	0.267679	1.19136	0.000497787	1.94062	0.00131432	1.80825
14287630	ENSCAFT00000036762 // NCALD // neurocalcin delta // --- // 475053 /// XM_532288 // NCAL	NCALD	ENSCAFT00000036762	ENSCAFT00000036762 // NCALD // neurocalcin delta // --- // 475053 /// XM_532288 // NCAL	neurocalcin delta	NCALD	0.0610344	0.0136109	-1.76094	0.620045	1.10873	0.0510114	1.53824	0.897788	-1.027
14287704	XM_539113 // KLF10 // Kruppel-like factor 10 // --- // 481992 /// ENSCAFT00000000985 //	KLF10	XM_539113	XM_539113 // KLF10 // Kruppel-like factor 10 // --- // 481992 /// ENSCAFT00000000985 //	Kruppel-like factor 10	KLF10	0.00332723	0.623473	1.11175	0.844099	-1.0432	0.0046581	2.00434	0.012627	1.8117
14287713	ENSCAFT00000000990 // AZIN1 // antizyme inhibitor 1 // --- // 475058 /// XM_844213 // A	AZIN1	ENSCAFT00000000990	ENSCAFT00000000990 // AZIN1 // antizyme inhibitor 1 // --- // 475058 /// XM_844213 // A	antizyme inhibitor 1	AZIN1	1.12e-05	0.313625	1.18502	0.340275	1.17396	1.58e-06	3.32806	0.0110373	1.59809
14287764	ENSCAFT00000001083 // ANGPT1 // angiopoietin 1 // --- // 403656 /// NM_001005754 // ANG	ANGPT1	ENSCAFT00000001083	ENSCAFT00000001083 // ANGPT1 // angiopoietin 1 // --- // 403656 /// NM_001005754 // ANG	angiopoietin 1	ANGPT1	1.13e-09	0.00797488	-1.43054	0.591825	1.06681	8.76e-07	-2.49075	0.232738	1.15789
14287821	XM_539130 // KCNV1 // potassium channel, subfamily V, member 1 // --- // 482009 /// ENS	KCNV1	XM_539130	XM_539130 // KCNV1 // potassium channel, subfamily V, member 1 // --- // 482009 /// ENS	potassium channel, subfamily V, member 1	KCNV1	0.109701	0.00878671	1.78041	0.241419	1.26524	0.18772	-1.3049	0.537865	-1.12947
14287900	---		---				0.0408627	0.00731428	-1.59342	0.655991	-1.07129	0.585528	-1.08811	0.190544	1.23046
14287904	ENSCAFT00000001274 // TRPS1 // trichorhinophalangeal syndrome I // --- // --- /// XM_00	TRPS1	ENSCAFT00000001274	ENSCAFT00000001274 // TRPS1 // trichorhinophalangeal syndrome I // --- // --- /// XM_00	trichorhinophalangeal syndrome I /// trichorhinophalangeal syndrome I	TRPS1	3.91e-05	0.73622	-1.07833	0.189233	-1.35212	0.0287833	1.69644	0.513555	1.15835
14287959	ENSCAFT00000001305 // LOC100855848 // tumor necrosis factor receptor superfamily member	LOC100855848	ENSCAFT00000001305	ENSCAFT00000001305 // LOC100855848 // tumor necrosis factor receptor superfamily member	tumor necrosis factor receptor superfamily member 11B-like	TNFRSF11B	2.41e-06	0.373623	1.16862	0.0020397	1.87002	0.000427009	2.12306	0.957533	-1.00925
14288024	XM_846218 // DSCC1 // defective in sister chromatid cohesion 1 homolog (S. cerevisiae)	DSCC1	XM_846218	XM_846218 // DSCC1 // defective in sister chromatid cohesion 1 homolog (S. cerevisiae)	defective in sister chromatid cohesion 1 homolog (S. cerevisiae)	DSCC1	0.050015	0.611003	1.1154	0.330355	-1.23533	0.00618405	1.94116	0.844285	-1.04292
14288043	XM_539151 // SNTB1 // syntrophin, beta 1 (dystrophin-associated protein A1, 59kDa, basi	SNTB1	XM_539151	XM_539151 // SNTB1 // syntrophin, beta 1 (dystrophin-associated protein A1, 59kDa, basi	syntrophin, beta 1 (dystrophin-associated protein A1, 59kDa, basic component 1)	SNTB1	0.0052713	0.919845	1.01972	0.776338	1.05673	0.297078	1.22856	0.000292059	2.41007
14288050	XM_539151 // SNTB1 // syntrophin, beta 1 (dystrophin-associated protein A1, 59kDa, basi	SNTB1	XM_539151				0.0121423	0.842765	-1.0327	0.0469127	1.41005	0.503488	1.11542	0.00335683	1.73181
14288059	XM_539153 // HAS2 // hyaluronan synthase 2 // --- // 482032 /// ENSCAFT00000001490 // H	HAS2	XM_539153	XM_539153 // HAS2 // hyaluronan synthase 2 // --- // 482032 /// ENSCAFT00000001490 // H	hyaluronan synthase 2	HAS2	0.0149623	0.0642841	-1.91905	0.93176	-1.02894	0.00487151	2.91742	0.852961	-1.06373
14288084	XM_845427 // ATAD2 // ATPase family, AAA domain containing 2 // --- // 475090 /// ENSCA	ATAD2	XM_845427	XM_845427 // ATAD2 // ATPase family, AAA domain containing 2 // --- // 475090 /// ENSCA	ATPase family, AAA domain containing 2	ATAD2	0.000605743	0.823049	1.05133	0.43129	1.19456	0.000438766	2.64025	0.0909971	1.48588
14288111	ENSCAFT00000001549 // FBXO32 // F-box protein 32 // --- // 475091 /// XM_532324 // FBXO	FBXO32	ENSCAFT00000001549	ENSCAFT00000001549 // FBXO32 // F-box protein 32 // --- // 475091 /// XM_532324 // FBXO	F-box protein 32	FBXO32	0.000104153	0.923681	-1.01769	0.888095	1.0261	0.0214905	-1.58282	0.298388	-1.21375
14288123	XM_846593 // KLHL38 // kelch-like 38 (Drosophila) // --- // 609348 /// ENSCAFT000000015	KLHL38	XM_846593	XM_846593 // KLHL38 // kelch-like 38 (Drosophila) // --- // 609348 /// ENSCAFT000000015	kelch-like 38 (Drosophila)	KLHL38	2.54e-05	0.221104	1.30137	0.454093	1.17202	5.59e-06	-3.95751	0.306495	-1.24425
14288140	---		---				0.0744155	0.089148	1.39783	0.208348	-1.27458	0.00557976	-1.80787	0.895436	1.02502
14288180	XM_532327 // KIAA0196 // KIAA0196 ortholog // --- // 475095 /// ENSCAFT00000001638 // K	KIAA0196	XM_532327				0.00917335	0.964041	1.00564	0.328676	1.13173	0.00363492	1.51892	0.312897	1.13653
14288215	XM_003431781 // FAM49B // family with sequence similarity 49, member B // --- // 482041	FAM49B	XM_003431781	XM_003431781 // FAM49B // family with sequence similarity 49, member B // --- // 482041	family with sequence similarity 49, member B	FAM49B	2.07e-06	0.261532	1.157	0.240835	1.16489	5.53e-06	2.30224	0.0247593	1.36402
14288230	ENSCAFT00000001671 // ASAP1 // ArfGAP with SH3 domain, ankyrin repeat and PH domain 1 /	ASAP1	ENSCAFT00000001671	ENSCAFT00000001671 // ASAP1 // ArfGAP with SH3 domain, ankyrin repeat and PH domain 1 /	ArfGAP with SH3 domain, ankyrin repeat and PH domain 1	ASAP1	0.000423638	0.265688	-1.17451	0.780602	-1.04029	0.00026954	1.91133	0.556791	-1.0873
14288362	ENSCAFT00000001751 // NDRG1 // N-myc downstream regulated 1 // --- // 482049	NDRG1	ENSCAFT00000001751	ENSCAFT00000001751 // NDRG1 // N-myc downstream regulated 1 // --- // 482049	N-myc downstream regulated 1	NDRG1	0.0228154	0.655425	1.08068	0.257351	1.22193	0.0244825	1.52769	0.501257	-1.12459
14288400	---		---	MI0008012 Canis familiaris miR-30d stem-loop	---	MIR30d	0.0720878	0.439688	1.18805	0.95998	1.01115	0.00772954	-1.93864	0.411997	1.20102
14288634	ENSCAFT00000038558 // MAFA // v-maf musculoaponeurotic fibrosarcoma oncogene homolog A	MAFA	ENSCAFT00000038558				4.05e-07	0.0288708	-2.438	0.397156	1.38119	0.12196	1.83347	0.296639	1.49253
14288814	ENSCAFT00000002432 // BOP1 // block of proliferation 1 // --- // 100685748 /// XM_00343	BOP1	ENSCAFT00000002432	ENSCAFT00000002432 // BOP1 // block of proliferation 1 // --- // 100685748 /// XM_00343	block of proliferation 1	BOP1	3.63e-06	0.685711	1.03671	0.108608	1.16028	0.00014389	-1.54232	0.045547	-1.20888
14289006	---		---				0.150901	0.441163	-1.1371	0.892988	1.02248	0.52978	-1.11013	0.0134544	1.57112
14289009	---		---				0.00204614	0.64008	1.1015	0.400228	1.1916	0.073138	-1.47556	0.0253615	-1.64894
14289088	XM_844264 // ATP8A1 // ATPase, aminophospholipid transporter (APLT), class I, type 8A,	ATP8A1	XM_844264	XM_844264 // ATP8A1 // ATPase, aminophospholipid transporter (APLT), class I, type 8A,	ATPase, aminophospholipid transporter (APLT), class I, type 8A, member 1	ATP8A1	7.46e-08	9.88e-05	-1.88256	0.208677	-1.17497	0.0156581	-1.39481	0.719343	1.04605
14289102	XM_844264 // ATP8A1 // ATPase, aminophospholipid transporter (APLT), class I, type 8A,	ATP8A1	XM_844264				3.57e-09	0.00159476	-1.49786	0.0020411	-1.47933	0.000588466	-1.57555	0.747364	-1.03552
14289136	ENSCAFT00000002888 // LOC100856581 // protein YIPF7-like // --- // 100856581 /// XM_003	LOC100856581	ENSCAFT00000002888				0.000123849	0.169563	-1.31244	0.00483314	-1.85466	4.43e-05	-2.85264	0.0143993	-1.67986
14289187	ENSCAFT00000003024 // CORIN // corin, serine peptidase // --- // --- /// XM_539254 // C	CORIN	ENSCAFT00000003024	ENSCAFT00000003024 // CORIN // corin, serine peptidase // --- // --- /// XM_539254 // C	corin, serine peptidase /// corin, serine peptidase	CORIN	1.23e-17	0.0228569	1.30922	0.423934	-1.0918	2.29e-05	-1.87775	0.269405	-1.13026
14289210	XM_003431834 // NFXL1 // nuclear transcription factor, X-box binding-like 1 // --- // 1	NFXL1	XM_003431834				1.57e-06	0.727371	1.04777	0.000232475	1.85969	0.150283	-1.21985	0.000757317	1.72542
14289375	XM_844602 // SCFD2 // sec1 family domain containing 2 // --- // 482149 /// ENSCAFT00000	SCFD2	XM_844602	XM_844602 // SCFD2 // sec1 family domain containing 2 // --- // 482149 /// ENSCAFT00000	sec1 family domain containing 2	SCFD2	0.0180127	0.00101433	-1.52412	0.200196	-1.15083	0.0477449	1.25284	0.82089	1.02449
14289392	XM_003639452 // LOC100856618 // cysteine-rich hydrophobic domain 2 protein-like // ---	LOC100856618	XM_003639452	XM_003639452 // LOC100856618 // cysteine-rich hydrophobic domain 2 protein-like // ---	cysteine-rich hydrophobic domain 2 protein-like	CHIC2	0.000339061	0.163118	-1.22313	0.454221	1.11146	0.00317853	1.61225	0.644955	1.06684
14289400	NM_001048024 // KDR // kinase insert domain receptor (a type III receptor tyrosine kina	KDR	NM_001048024	NM_001048024 // KDR // kinase insert domain receptor (a type III receptor tyrosine kina	kinase insert domain receptor (a type III receptor tyrosine kinase)	KDR	9.61e-07	0.168051	-1.31311	0.826306	-1.04298	0.00173159	-2.03045	0.0180445	-1.64364
14289484	XM_849107 // SPINK2 // serine peptidase inhibitor, Kazal type 2 (acrosin-trypsin inhibi	SPINK2	XM_849107	XM_849107 // SPINK2 // serine peptidase inhibitor, Kazal type 2 (acrosin-trypsin inhibi	serine peptidase inhibitor, Kazal type 2 (acrosin-trypsin inhibitor)	SPINK2	6.33e-05	0.808313	-1.08672	0.482577	1.27429	0.0286232	2.25008	0.293042	-1.4428
14289491	XM_849114 // NOA1 // nitric oxide associated 1 // --- // 611447 /// ENSCAFT00000003539	NOA1	XM_849114	XM_849114 // NOA1 // nitric oxide associated 1 // --- // 611447 /// ENSCAFT00000003539	nitric oxide associated 1	NOA1	0.0696953	0.847891	1.02304	0.411073	1.10365	0.0016641	-1.55404	0.569896	-1.07013
14289506	ENSCAFT00000003653 // NUSAP1 // nucleolar and spindle associated protein 1 // --- // 47	NUSAP1	ENSCAFT00000003653	ENSCAFT00000003653 // NUSAP1 // nucleolar and spindle associated protein 1 // --- // 47	nucleolar and spindle associated protein 1	NUSAP1	0.000111041	0.873601	-1.04759	0.735262	-1.10401	0.00127019	3.07082	0.940203	1.02216
14289554	---		---				0.0771934	0.0280719	2.17287	0.145642	-1.63484	0.0241453	-2.22607	0.78302	1.09417
14289851	---		---				0.0447567	0.496759	-1.11827	0.178224	1.25401	0.00155329	1.84369	0.425928	1.14034
14289881	ENSCAFT00000037171 // C14H1orf35 // chromosome 14 open reading frame, human C1orf35 //	C14H1orf35	ENSCAFT00000037171				5.98e-05	0.456691	-1.07388	0.0381312	-1.23514	0.000305382	-1.53482	0.326028	-1.09931
14289927	ENSCAFT00000038288 // cOR2T15 // cOR2T15 olfactory receptor family 2 subfamily T-like /	cOR2T15	ENSCAFT00000038288				0.0313121	0.161318	-1.25602	0.434495	1.1325	0.00105938	-1.85689	0.489363	-1.11609
14289932	ENSCAFT00000001940 // LOC100685834 // olfactory receptor 2T33-like // --- // 100685834	LOC100685834	ENSCAFT00000001940				0.0613062	0.67326	-1.07694	0.304035	1.20112	0.0101092	-1.65388	0.517287	1.12105
14289983	NM_001185003 // SLC35B4 // solute carrier family 35, member B4 // --- // 482249 /// ENS	SLC35B4	NM_001185003	NM_001185003 // SLC35B4 // solute carrier family 35, member B4 // --- // 482249 /// ENS	solute carrier family 35, member B4	SLC35B4	0.0107746	0.893767	-1.02332	0.53386	1.1141	0.00171652	1.89392	0.453764	1.13937
14289995	ENSCAFT00000038809 // CHCHD3 // coiled-coil-helix-coiled-coil-helix domain containing 3	CHCHD3	ENSCAFT00000038809	ENSCAFT00000038809 // CHCHD3 // coiled-coil-helix-coiled-coil-helix domain containing 3	coiled-coil-helix-coiled-coil-helix domain containing 3	CHCHD3	1.8e-05	0.862199	1.01287	0.706687	-1.02817	9.67e-07	-1.74304	0.795161	1.01933
14290034	NM_001020809 // PODXL // podocalyxin-like // --- // 482252 /// ENSCAFT00000002169 // PO	PODXL	NM_001020809	NM_001020809 // PODXL // podocalyxin-like // --- // 482252 /// ENSCAFT00000002169 // PO	podocalyxin-like	PODXL	0.000415505	0.38498	1.24779	0.375961	-1.25321	0.0232115	-1.8627	0.616536	-1.13493
14290055	ENSCAFT00000002234 // COPG2 // coatomer protein complex, subunit gamma 2 // --- // 4751	COPG2	ENSCAFT00000002234	ENSCAFT00000002234 // COPG2 // coatomer protein complex, subunit gamma 2 // --- // 4751	coatomer protein complex, subunit gamma 2	COPG2	0.00503038	0.408939	-1.16386	0.381911	-1.17456	0.0024922	1.89832	0.399748	1.16744
14290091	ENSCAFT00000002332 // TMEM209 // transmembrane protein 209 // --- // 475194 /// ENSCAFT	TMEM209	ENSCAFT00000002332	ENSCAFT00000002332 // TMEM209 // transmembrane protein 209 // --- // 475194 /// ENSCAFT	transmembrane protein 209	TMEM209	0.299023	0.520905	1.15596	0.51221	1.15952	0.0486764	1.60185	0.407645	1.20655
14290245	XM_844368 // LRRC4 // leucine rich repeat containing 4 // --- // 607997 /// ENSCAFT0000	LRRC4	XM_844368	XM_844368 // LRRC4 // leucine rich repeat containing 4 // --- // 607997 /// ENSCAFT0000	leucine rich repeat containing 4	LRRC4	5.93e-05	0.204597	1.2453	0.359796	1.16929	0.00749665	1.66102	0.184553	1.25863
14290381	XM_532451 // DBF4 // DBF4 homolog (S. cerevisiae) // --- // 475219 /// ENSCAFT000000029	DBF4	XM_532451	XM_532451 // DBF4 // DBF4 homolog (S. cerevisiae) // --- // 475219 /// ENSCAFT000000029	DBF4 homolog (S. cerevisiae)	DBF4	0.0339266	0.213416	1.25347	0.407326	1.15994	0.00459471	1.77528	0.609686	-1.09503
14290463	ENSCAFT00000002980 // GTPBP10 // GTP-binding protein 10 (putative) // --- // 100683980	GTPBP10	ENSCAFT00000002980	ENSCAFT00000002980 // GTPBP10 // GTP-binding protein 10 (putative) // --- // 100683980	GTP-binding protein 10 (putative)	GTPBP10	3.22e-06	0.618799	-1.04817	0.699855	1.03707	2.87e-06	-1.91829	0.194116	-1.13392
14290476	XM_532455 // CDK14 // cyclin-dependent kinase 14 // --- // 475223 /// ENSCAFT0000000300	CDK14	XM_532455	XM_532455 // CDK14 // cyclin-dependent kinase 14 // --- // 475223 /// ENSCAFT0000000300	cyclin-dependent kinase 14	CDK14	1.95e-07	0.429732	1.13024	0.417139	1.13414	7.64e-06	2.66109	0.145189	1.26041
14290617	XM_003639478 // LOC100855806 // guanine nucleotide-binding protein G(I)/G(S)/G(O) subun	LOC100855806	XM_003639478	XM_003639478 // LOC100855806 // guanine nucleotide-binding protein G(I)/G(S)/G(O) subun	guanine nucleotide-binding protein G(I)/G(S)/G(O) subunit gamma-11-like	GNG11	1.47e-05	0.00453018	-2.00645	0.0183971	-1.74027	0.00705199	-1.91918	0.0993183	-1.4468
14290624	NM_001003187 // COL1A2 // collagen, type I, alpha 2 // --- // 403824 /// ENSCAFT0000003	COL1A2	NM_001003187	NM_001003187 // COL1A2 // collagen, type I, alpha 2 // --- // 403824 /// ENSCAFT0000003	collagen, type I, alpha 2	COL1A2	0.00392334	0.373681	-1.33672	0.453073	1.27618	0.000944333	3.60335	0.0256332	2.18198
14290661	ENSCAFT00000003322 // CASD1 // CAS1 domain containing 1 // --- // 475232 /// XM_532464	CASD1	ENSCAFT00000003322	ENSCAFT00000003322 // CASD1 // CAS1 domain containing 1 // --- // 475232 /// XM_532464	CAS1 domain containing 1	CASD1	1.62e-06	0.985943	1.00189	0.297613	-1.12005	0.00126382	-1.50846	0.117277	-1.19047
14290680	NM_001172543 // PEG10 // paternally expressed 10 // --- // 482307 /// NM_001172544 // P	PEG10	NM_001172543	NM_001172543 // PEG10 // paternally expressed 10 // --- // 482307 /// NM_001172544 // P	paternally expressed 10	PEG10	1.15e-06	0.272285	1.34896	0.74362	1.09156	5.49e-07	8.23048	0.0928114	1.60095
14290688	XM_539425 // PPP1R9A // protein phosphatase 1, regulatory subunit 9A // --- // 482308 /	PPP1R9A	XM_539425	XM_539425 // PPP1R9A // protein phosphatase 1, regulatory subunit 9A // --- // 482308 /	protein phosphatase 1, regulatory subunit 9A	PPP1R9A	0.001	0.196496	1.19224	0.100045	-1.25576	0.00259198	-1.59184	0.0870682	-1.26847
14290708	XM_539426 // ASB4 // ankyrin repeat and SOCS box containing 4 // --- // 482309 /// ENSC	ASB4	XM_539426	XM_539426 // ASB4 // ankyrin repeat and SOCS box containing 4 // --- // 482309 /// ENSC	ankyrin repeat and SOCS box containing 4	ASB4	0.000243517	0.0757199	-1.29196	0.511866	-1.09471	0.000537372	-1.78883	0.892329	1.01872
14290717	XM_003431896 // DYNC1I1 // dynein, cytoplasmic 1, intermediate chain 1 // --- // 475236	DYNC1I1	XM_003431896				0.00604767	0.504173	-1.14646	0.0770777	-1.45927	0.0116871	-1.76678	0.0245012	-1.64316
14290740	XM_847693 // ACN9 // ACN9 homolog (S. cerevisiae) // --- // 610248 /// ENSCAFT000000034	ACN9	XM_847693	XM_847693 // ACN9 // ACN9 homolog (S. cerevisiae) // --- // 610248 /// ENSCAFT000000034	ACN9 homolog (S. cerevisiae)	ACN9	1.85e-05	0.961069	-1.00542	0.481322	-1.08173	1.69e-06	-2.22284	8.15e-05	-1.76937
14290825	ENSCAFT00000039390 // SCIN // scinderin // --- // --- /// ENSCAFT00000003628 // SCIN //	SCIN	ENSCAFT00000039390	ENSCAFT00000039390 // SCIN // scinderin // --- // --- /// ENSCAFT00000003628 // SCIN //	scinderin	SCIN	7.72e-06	0.862966	1.05007	0.767412	-1.0874	1.06e-06	8.32193	0.62174	-1.15042
14290843	XM_003431903 // LOC100684100 // ADP-ribosylation factor-like protein 4A-like // --- //	LOC100684100	XM_003431903	XM_003431903 // LOC100684100 // ADP-ribosylation factor-like protein 4A-like // --- //	ADP-ribosylation factor-like protein 4A-like	ARL4A	0.145583	0.567578	-1.13549	0.538058	1.14682	0.115375	1.43688	0.0350756	1.65079
14290875	XM_532485 // AHR // aryl hydrocarbon receptor // --- // 475251 /// ENSCAFT00000003863 /	AHR	XM_532485	XM_532485 // AHR // aryl hydrocarbon receptor // --- // 475251 /// ENSCAFT00000003863 /	aryl hydrocarbon receptor	AHR	0.00206178	0.339669	-1.208	0.258043	-1.25254	0.00276725	1.97038	0.353102	1.20157
14290952	XM_539462 // SP4 // Sp4 transcription factor // --- // 482345 /// ENSCAFT00000004209 //	SP4	XM_539462	XM_539462 // SP4 // Sp4 transcription factor // --- // 482345 /// ENSCAFT00000004209 //	Sp4 transcription factor	SP4	0.0104508	0.0925669	1.34053	0.0154363	1.55898	0.00327981	-1.76033	0.142743	1.28727
14291033	ENSCAFT00000004340 // IL6 // interleukin 6 (interferon, beta 2) // --- // 403985 /// NM	IL6	ENSCAFT00000004340	ENSCAFT00000004340 // IL6 // interleukin 6 (interferon, beta 2) // --- // 403985 /// NM	interleukin 6 (interferon, beta 2)	IL6	0.00539697	0.732258	1.12697	0.64962	-1.17228	0.000807421	4.11014	0.568899	1.22104
14291069	ENSCAFT00000004389 // GPNMB // glycoprotein (transmembrane) nmb // --- // 482355 /// EN	GPNMB	ENSCAFT00000004389	ENSCAFT00000004389 // GPNMB // glycoprotein (transmembrane) nmb // --- // 482355 /// EN	glycoprotein (transmembrane) nmb	GPNMB	4.08e-07	0.727967	1.19729	0.173377	2.06438	9.48e-08	104.386	0.120727	2.30178
14291147	ENSCAFT00000004508 // MPP6 // membrane protein, palmitoylated 6 (MAGUK p55 subfamily me	MPP6	ENSCAFT00000004508	ENSCAFT00000004508 // MPP6 // membrane protein, palmitoylated 6 (MAGUK p55 subfamily me	membrane protein, palmitoylated 6 (MAGUK p55 subfamily member 6)	MPP6	9e-07	0.821201	1.04633	0.6016	1.11071	0.000439682	-2.38448	0.892309	1.02749
14291171	XM_859382 // CBX3 // chromobox homolog 3 // --- // 482015 /// ENSCAFT00000004632 // LOC	CBX3	XM_859382	XM_859382 // CBX3 // chromobox homolog 3 // --- // 482015 /// ENSCAFT00000004632 // LOC	chromobox protein homolog 3-like /// chromobox homolog 3	CBX3	0.000100701	0.0793732	-1.21004	0.842363	1.02078	0.000629921	1.53881	0.11027	1.18774
14291174	XM_532496 // SNX10 // sorting nexin 10 // --- // 475261 /// ENSCAFT00000004643 // SNX10	SNX10	XM_532496	XM_532496 // SNX10 // sorting nexin 10 // --- // 475261 /// ENSCAFT00000004643 // SNX10	sorting nexin 10	SNX10	0.00188456	0.537643	1.23666	0.263954	-1.47759	7.81e-05	5.88906	0.756822	1.11207
14291209	ENSCAFT00000004831 // CREB5 // cAMP responsive element binding protein 5 // --- // ---	CREB5	ENSCAFT00000004831	ENSCAFT00000004831 // CREB5 // cAMP responsive element binding protein 5 // --- // ---	cAMP responsive element binding protein 5 /// cAMP responsive element binding protein 5	CREB5	0.00665431	0.00346525	1.84193	0.468074	-1.14171	0.00680903	1.73948	0.651896	-1.08542
14291222	ENSCAFT00000037549 // CHN2 // chimerin (chimaerin) 2 // --- // 475267 /// ENSCAFT000000	CHN2	ENSCAFT00000037549	ENSCAFT00000037549 // CHN2 // chimerin (chimaerin) 2 // --- // 475267 /// ENSCAFT000000	chimerin (chimaerin) 2	CHN2	0.0183619	0.591472	-1.13616	0.544453	-1.15528	0.00078633	2.61828	0.81973	-1.05548
14291266	XM_849242 // C14H7orf41 // chromosome 14 open reading frame, human C7orf41 // --- // 61	C14H7orf41	XM_849242				1.11e-05	0.00165907	1.61391	0.00532336	1.50471	0.260337	1.15949	0.603672	1.06946
14291409	ENSCAFT00000037789 // BBS9 // Bardet-Biedl syndrome 9 // --- // 482393 /// ENSCAFT00000	BBS9	ENSCAFT00000037789	ENSCAFT00000037789 // BBS9 // Bardet-Biedl syndrome 9 // --- // 482393 /// ENSCAFT00000	Bardet-Biedl syndrome 9	BBS9	1.8e-05	0.201585	1.16865	0.764277	1.03634	0.000475278	1.66773	0.12902	1.20599
14291434	ENSCAFT00000005098 // BMPER // BMP binding endothelial regulator // --- // 475280 /// X	BMPER	ENSCAFT00000005098	ENSCAFT00000005098 // BMPER // BMP binding endothelial regulator // --- // 475280 /// X	BMP binding endothelial regulator	BMPER	0.0125517	0.60836	-1.08786	0.42135	-1.14221	0.0028841	1.76118	0.00754508	1.63617
14291472	ENSCAFT00000005183 // EEPD1 // endonuclease/exonuclease/phosphatase family domain conta	EEPD1	ENSCAFT00000005183	ENSCAFT00000005183 // EEPD1 // endonuclease/exonuclease/phosphatase family domain conta	endonuclease/exonuclease/phosphatase family domain containing 1	EEPD1	4.6e-06	0.640065	-1.05018	0.115453	1.18647	0.000747148	-1.53216	0.290568	1.11882
14291482	XM_539518 // ANLN // anillin, actin binding protein // --- // 482401 /// ENSCAFT0000000	ANLN	XM_539518	XM_539518 // ANLN // anillin, actin binding protein // --- // 482401 /// ENSCAFT0000000	anillin, actin binding protein	ANLN	5.58e-05	0.586148	-1.16088	0.750613	1.0907	2.87e-06	6.59424	0.833537	-1.05903
14291516	---		---				0.00360963	0.594449	-1.0933	0.710933	1.06391	0.000370637	2.0904	0.227534	1.22882
14291546	ENSCAFT00000036388 // C14H7orf53 // chromosome 14 open reading frame, human C7orf53 //	C14H7orf53	ENSCAFT00000036388				0.0261329	0.220873	-1.41936	0.5236	-1.19633	0.00593881	-2.39038	0.566038	-1.17479
14291569	ENSCAFT00000005446 // MDFIC // MyoD family inhibitor domain containing // --- // 612042	MDFIC	ENSCAFT00000005446	ENSCAFT00000005446 // MDFIC // MyoD family inhibitor domain containing // --- // 612042	MyoD family inhibitor domain containing	MDFIC	1.2e-08	0.0636432	-1.21143	0.0528647	-1.22292	1.98e-05	1.77573	0.000180835	1.59345
14291572	NM_001168688 // TES // testis derived transcript (3 LIM domains) // --- // 475293 /// E	TES	NM_001168688	NM_001168688 // TES // testis derived transcript (3 LIM domains) // --- // 475293 /// E	testis derived transcript (3 LIM domains)	TES	3.17e-05	0.466902	-1.10904	0.301343	1.15988	0.00203803	1.66638	0.0520483	1.3384
14291586	NM_001003296 // CAV1 // caveolin 1, caveolae protein, 22kDa // --- // 403980 /// ENSCAF	CAV1	NM_001003296	NM_001003296 // CAV1 // caveolin 1, caveolae protein, 22kDa // --- // 403980 /// ENSCAF	caveolin 1, caveolae protein, 22kDa	CAV1	0.00216106	0.171193	-1.34365	0.030259	-1.63252	0.339869	1.22487	0.444561	-1.17541
14291590	ENSCAFT00000005469 // MET // met proto-oncogene (hepatocyte growth factor receptor) //	MET	ENSCAFT00000005469	ENSCAFT00000005469 // MET // met proto-oncogene (hepatocyte growth factor receptor) //	met proto-oncogene (hepatocyte growth factor receptor)	MET	7.62e-07	0.605744	1.12497	0.586448	-1.1322	9.15e-06	4.16388	0.105261	1.46816
14291720	ENSCAFT00000005616 // C7orf58 // chromosome 7 open reading frame 58 // --- // ---	C7orf58	ENSCAFT00000005616				1.83e-05	0.734774	1.05862	0.620394	-1.08704	0.00375785	-1.75024	0.805549	-1.04223
14291749	---		---				0.00264368	0.000128525	-1.58634	0.389693	-1.08486	0.288907	-1.10633	0.359921	1.09071
14291994	XM_539369 // EXOC4 // exocyst complex component 4 // --- // 482250	EXOC4	XM_539369	XM_539369 // EXOC4 // exocyst complex component 4 // --- // 482250	exocyst complex component 4	EXOC4	2.8e-05	0.894445	-1.01744	0.955716	-1.00726	0.00573319	-1.50499	0.33709	1.13535
14292024	ENSCAFT00000036860 // MEST // mesoderm specific transcript homolog (mouse) // --- // 60	MEST	ENSCAFT00000036860	ENSCAFT00000036860 // MEST // mesoderm specific transcript homolog (mouse) // --- // 60	mesoderm specific transcript homolog (mouse)	MEST	3.19e-09	0.00225552	-2.33433	0.000640149	-2.68465	5.31e-05	3.57447	0.321566	1.2699
14292118	---		---				0.117609	0.904341	1.02182	0.0834547	-1.38599	0.00772626	-1.7131	0.523449	-1.12225
14292142	ENSCAFT00000002379 // AHCYL2 // adenosylhomocysteinase-like 2 // --- // 475197	AHCYL2	ENSCAFT00000002379	ENSCAFT00000002379 // AHCYL2 // adenosylhomocysteinase-like 2 // --- // 475197	adenosylhomocysteinase-like 2	AHCYL2	0.0445204	0.765444	-1.04356	0.72913	1.05076	0.00472128	-1.58528	0.128339	-1.25274
14292183	ENSCAFT00000002528 // IRF5 // interferon regulatory factor 5 // --- // 482264 /// ENSCA	IRF5	ENSCAFT00000002528	ENSCAFT00000002528 // IRF5 // interferon regulatory factor 5 // --- // 482264 /// ENSCA	interferon regulatory factor 5	IRF5	0.115708	0.511829	1.13095	0.0311263	-1.54247	0.193459	1.28271	0.428648	1.16061
14292191	ENSCAFT00000002545 // ATP6V1F // ATPase, H+ transporting, lysosomal 14kDa, V1 subunit F	ATP6V1F	ENSCAFT00000002545				0.0012119	0.249191	-1.17786	0.607762	-1.0743	0.00198527	1.65713	0.998144	1.00032
14292244	ENSCAFT00000002580 // CALU // calumenin // --- // 475201 /// XM_844242 // CALU // calum	CALU	ENSCAFT00000002580	ENSCAFT00000002580 // CALU // calumenin // --- // 475201 /// XM_844242 // CALU // calum	calumenin	CALU	0.000143519	0.77071	-1.05293	0.362023	-1.17736	0.00868376	1.68205	0.122376	1.3282
14292276	XM_532436 // SND1 // staphylococcal nuclease and tudor domain containing 1 // --- // 47	SND1	XM_532436	XM_532436 // SND1 // staphylococcal nuclease and tudor domain containing 1 // --- // 47	staphylococcal nuclease and tudor domain containing 1	SND1	0.00631018	0.187998	-1.2303	0.775096	1.04477	0.00229818	1.72566	0.21173	1.21658
14292348	ENSCAFT00000039305 // ASB15 // ankyrin repeat and SOCS box containing 15 // --- // 4822	ASB15	ENSCAFT00000039305	ENSCAFT00000039305 // ASB15 // ankyrin repeat and SOCS box containing 15 // --- // 4822	ankyrin repeat and SOCS box containing 15	ASB15	0.0128874	0.50183	-1.16318	0.33639	-1.24362	0.00316876	-2.14464	0.329576	-1.24759
14292550	XM_847267 // CDK6 // cyclin-dependent kinase 6 // --- // 609920 /// ENSCAFT00000003170	CDK6	XM_847267				5.04e-08	0.886479	1.01903	0.548904	1.08281	4.06e-06	2.4282	0.0398812	1.33727
14292597	ENSCAFT00000003232 // TFPI2 // tissue factor pathway inhibitor 2 // --- // 475230	TFPI2	ENSCAFT00000003232	ENSCAFT00000003232 // TFPI2 // tissue factor pathway inhibitor 2 // --- // 475230	tissue factor pathway inhibitor 2	TFPI2	0.000137255	0.00747937	-2.25454	0.0278056	-1.90184	0.75096	1.08957	0.0459279	-1.77698
14292615	ENSCAFT00000003328 // SGCE // sarcoglycan, epsilon // --- // 475233 /// XM_855713 // SG	SGCE	ENSCAFT00000003328	ENSCAFT00000003328 // SGCE // sarcoglycan, epsilon // --- // 475233 /// XM_855713 // SG	sarcoglycan, epsilon	SGCE	0.000169699	0.202235	-1.22508	0.812688	1.03746	3.31e-05	2.38594	0.191135	1.23168
14292652	ENSCAFT00000003349 // PON2 // paraoxonase 2 // --- // 403855 /// NM_001003205 // PON2 /	PON2	ENSCAFT00000003349	ENSCAFT00000003349 // PON2 // paraoxonase 2 // --- // 403855 /// NM_001003205 // PON2 /	paraoxonase 2	PON2	0.0049739	0.919476	-1.02129	0.546994	-1.13451	0.00746462	1.87346	0.763159	1.06488
14292698	---		---				0.00474426	0.171079	1.247	0.00686727	-1.61224	0.0122234	-1.5449	0.0657891	1.35554
14292709	XM_003431899 // ASNS // asparagine synthetase (glutamine-hydrolyzing) // --- // 475240	ASNS	XM_003431899	XM_003431899 // ASNS // asparagine synthetase (glutamine-hydrolyzing) // --- // 475240	asparagine synthetase (glutamine-hydrolyzing)	ASNS	0.0223983	0.779234	-1.08368	0.23339	1.41782	0.00182261	2.86186	0.648555	1.13989
14292775	XM_539440 // VWDE // von Willebrand factor D and EGF domain-containing protein-like //	VWDE	XM_539440				0.0670138	0.00555234	-1.50805	0.284554	1.15264	0.742696	1.04379	0.597674	-1.07152
14292805	ENSCAFT00000003676 // ETV1 // ets variant 1 // --- // 475246 /// XM_857150 // ETV1 // e	ETV1	ENSCAFT00000003676	ENSCAFT00000003676 // ETV1 // ets variant 1 // --- // 475246 /// XM_857150 // ETV1 // e	ets variant 1	ETV1	0.000377594	0.748573	1.0533	0.0750221	1.35421	0.00714588	1.63352	0.112827	1.30623
14292817	---		---				0.365569	0.467148	1.24745	0.0459294	-1.90097	0.845617	1.0605	0.736914	-1.1068
14292861	ENSCAFT00000003806 // ISPD // isoprenoid synthase domain containing // --- // 100687645	ISPD	ENSCAFT00000003806				0.00304136	0.412759	1.12004	0.0786042	1.28825	0.00154021	-1.67129	0.129408	1.24053
14292922	---		---				0.000871673	0.363884	1.16755	0.00112652	-1.92721	0.0993034	-1.33645	0.252775	-1.21731
14292947	XM_539464 // CDCA7L // cell division cycle associated 7-like // --- // 482347 /// ENSCA	CDCA7L	XM_539464	XM_539464 // CDCA7L // cell division cycle associated 7-like // --- // 482347 /// ENSCA	cell division cycle associated 7-like	CDCA7L	0.00698204	0.608708	1.11023	0.473453	-1.15839	0.000866133	2.26539	0.182015	1.32234
14292957	ENSCAFT00000004338 // RAPGEF5 // Rap guanine nucleotide exchange factor (GEF) 5 // ---	RAPGEF5	ENSCAFT00000004338	ENSCAFT00000004338 // RAPGEF5 // Rap guanine nucleotide exchange factor (GEF) 5 // ---	Rap guanine nucleotide exchange factor (GEF) 5 /// rap guanine nucleotide exchange factor 5-like	RAPGEF5	0.00159549	0.0155662	-2.28159	0.129028	-1.62878	0.0270901	-2.09902	0.588053	-1.1835
14293013	---		---				0.11695	0.117601	-1.38365	0.918105	-1.02072	0.0377606	-1.55993	0.12019	-1.38026
14293044	ENSCAFT00000004567 // OSBPL3 // oxysterol binding protein-like 3 // --- // 482363 /// X	OSBPL3	ENSCAFT00000004567	ENSCAFT00000004567 // OSBPL3 // oxysterol binding protein-like 3 // --- // 482363 /// X	oxysterol binding protein-like 3	OSBPL3	1.35e-07	0.558623	1.12824	0.0648342	1.49256	0.0738716	1.47156	0.00128666	2.19634
14293091	---		---				0.0208524	0.00369568	-1.71367	0.275171	-1.19631	0.0643101	-1.37057	0.374298	-1.15603
14293112	XM_539483 // SKAP2 // src kinase associated phosphoprotein 2 // --- // 482366 /// ENSCA	SKAP2	XM_539483	XM_539483 // SKAP2 // src kinase associated phosphoprotein 2 // --- // 482366 /// ENSCA	src kinase associated phosphoprotein 2	SKAP2	0.000128109	0.18664	-1.42181	0.708412	-1.10198	0.000192747	3.40974	0.0400303	1.76839
14293139	ENSCAFT00000004723 // HOXA5 // homeobox A5 // --- // 482370 /// XM_539487 // HOXA5 // h	HOXA5	ENSCAFT00000004723	ENSCAFT00000004723 // HOXA5 // homeobox A5 // --- // 482370 /// XM_539487 // HOXA5 // h	homeobox A5	HOXA5	3.3e-09	0.126988	1.3107	0.664966	-1.07697	0.000590525	-2.04841	0.893958	1.02302
14293144	ENSCAFT00000004729 // HOXA6 // homeobox A6 // --- // 611383 /// XM_849048 // HOXA6 // h	HOXA6	ENSCAFT00000004729	ENSCAFT00000004729 // HOXA6 // homeobox A6 // --- // 611383 /// XM_849048 // HOXA6 // h	homeobox A6	HOXA6	1.46e-10	0.861294	1.02537	0.301128	1.16272	0.00126455	-1.73455	0.367943	1.13965
14293151	XM_539489 // HOXA9 // homeobox A9 // --- // 482372 /// ENSCAFT00000004746 // HOXA9 // h	HOXA9	XM_539489				7.54e-11	0.398763	1.12524	0.115492	-1.25422	0.00301068	-1.60852	0.357704	1.13756
14293166	ENSCAFT00000004756 // HOXA13 // homeobox A13 // --- // 482375	HOXA13	ENSCAFT00000004756				2.33e-10	0.738583	-1.0479	0.0300822	-1.38813	0.000361634	-1.85966	0.103113	-1.26895
14293174	XM_536747 // HIBADH // 3-hydroxyisobutyrate dehydrogenase // --- // 479610 /// ENSCAFT0	HIBADH	XM_536747	XM_536747 // HIBADH // 3-hydroxyisobutyrate dehydrogenase // --- // 479610 /// ENSCAFT0	3-hydroxyisobutyrate dehydrogenase	HIBADH	3.46e-08	0.0208363	-1.25999	0.589387	-1.05091	3.51e-07	-2.11048	0.956597	1.005
14293235	XM_849284 // GGCT // gamma-glutamylcyclotransferase // --- // 611603 /// ENSCAFT0000000	GGCT	XM_849284	XM_849284 // GGCT // gamma-glutamylcyclotransferase // --- // 611603 /// ENSCAFT0000000	gamma-glutamylcyclotransferase	GGCT	3.9e-07	0.296937	-1.24607	0.998326	-1.00043	0.0127311	1.77209	0.151512	1.35977
14293283	ENSCAFT00000005063 // KBTBD2 // kelch repeat and BTB (POZ) domain containing 2 // --- /	KBTBD2	ENSCAFT00000005063	ENSCAFT00000005063 // KBTBD2 // kelch repeat and BTB (POZ) domain containing 2 // --- /	kelch repeat and BTB (POZ) domain containing 2	KBTBD2	5.72e-05	0.361608	-1.10408	0.531194	1.06981	6.13e-05	-1.76336	0.593021	-1.05918
14293292	---		---				3.2e-05	0.498539	1.0994	0.62096	1.07143	0.00020621	-1.92228	0.141445	-1.23573
14293296	ENSCAFT00000038487 // NT5C3 // 5'-nucleotidase, cytosolic III // --- // 475277	NT5C3	ENSCAFT00000038487	ENSCAFT00000038487 // NT5C3 // 5'-nucleotidase, cytosolic III // --- // 475277	5'-nucleotidase, cytosolic III	NT5C3	2.08e-09	0.476151	-1.13578	0.915253	1.01904	1.76e-06	-3.57884	0.620398	-1.09213
14293307	XM_003431874 // RP9 // retinitis pigmentosa 9 (autosomal dominant) // --- // 100685166	RP9	XM_003431874	XM_003431874 // RP9 // retinitis pigmentosa 9 (autosomal dominant) // --- // 100685166	retinitis pigmentosa 9 (autosomal dominant)	RP9	5e-06	0.69609	1.0569	0.848329	-1.02742	2.14e-05	-2.28019	0.35557	-1.14154
14293314	XM_539512 // DPY19L1 // dpy-19-like 1 (C. elegans) // --- // 482395 /// ENSCAFT00000005	DPY19L1	XM_539512	XM_539512 // DPY19L1 // dpy-19-like 1 (C. elegans) // --- // 482395 /// ENSCAFT00000005	dpy-19-like 1 (C. elegans)	DPY19L1	1.29e-05	0.309084	1.28178	0.455427	1.19814	0.00362319	2.23577	0.025307	1.79127
14293382	XM_539519 // AOAH // acyloxyacyl hydrolase (neutrophil) // --- // 482402 /// ENSCAFT000	AOAH	XM_539519	XM_539519 // AOAH // acyloxyacyl hydrolase (neutrophil) // --- // 482402 /// ENSCAFT000	acyloxyacyl hydrolase (neutrophil)	AOAH	0.0197017	0.336042	-1.19328	0.225777	-1.25165	0.00907654	1.69667	0.0844824	-1.38779
14293399	XM_847318 // ELMO1 // engulfment and cell motility 1 // --- // 612913	ELMO1	XM_847318				0.00822153	0.0352705	-1.74772	0.148046	-1.4463	0.0702537	1.60148	0.300066	1.29695
14293432	XM_849634 // IMMP2L // mitochondrial inner membrane protease subunit 2-like // --- // 6	IMMP2L	XM_849634	XM_849634 // IMMP2L // mitochondrial inner membrane protease subunit 2-like // --- // 6	mitochondrial inner membrane protease subunit 2-like	IMMP2L	1.62e-09	0.266475	-1.17767	0.182001	1.21917	0.728634	-1.05143	0.00483941	1.59055
14293498	XM_539528 // PPP1R3A // protein phosphatase 1, regulatory subunit 3A // --- // 482411 /	PPP1R3A	XM_539528	XM_539528 // PPP1R3A // protein phosphatase 1, regulatory subunit 3A // --- // 482411 /	protein phosphatase 1, regulatory subunit 3A	PPP1R3A	3.69e-06	0.185867	1.20066	0.961364	-1.00653	6.24e-05	-2.03514	0.704524	1.0524
14293512	XM_003639492 // LOC100856330 // transcription factor EC-like // --- // 100856330 /// EN	LOC100856330	XM_003639492	XM_003639492 // LOC100856330 // transcription factor EC-like // --- // 100856330 /// EN	transcription factor EC-like	TFEC	7.18e-05	0.840189	-1.06003	0.312336	1.34547	4.86e-06	6.77512	0.925966	1.02721
14293581	XM_850072 // FAM3C // family with sequence similarity 3, member C // --- // 612336 ///	FAM3C	XM_850072	XM_850072 // FAM3C // family with sequence similarity 3, member C // --- // 612336 ///	family with sequence similarity 3, member C	FAM3C	3.53e-05	0.655852	-1.04986	0.00309725	-1.45182	0.000393487	1.61303	0.0301087	1.29047
14293701	XM_843477 // LEPRE1 // leucine proline-enriched proteoglycan (leprecan) 1 // --- // 606	LEPRE1	XM_843477	XM_843477 // LEPRE1 // leucine proline-enriched proteoglycan (leprecan) 1 // --- // 606	leucine proline-enriched proteoglycan (leprecan) 1	LEPRE1	0.00439577	0.0951249	-1.23714	0.349662	1.12253	0.000669783	1.65636	0.495427	1.0873
14293825	NM_001010944 // PPT1 // palmitoyl-protein thioesterase 1 // --- // 475316 /// ENSCAFT00	PPT1	NM_001010944	NM_001010944 // PPT1 // palmitoyl-protein thioesterase 1 // --- // 475316 /// ENSCAFT00	palmitoyl-protein thioesterase 1	PPT1	2.07e-05	0.790504	-1.05404	0.583793	-1.11508	0.000202416	2.53998	0.0698347	1.46009
14293865	XM_539580 // NT5C1A // 5'-nucleotidase, cytosolic IA // --- // 482463 /// ENSCAFT000000	NT5C1A	XM_539580	XM_539580 // NT5C1A // 5'-nucleotidase, cytosolic IA // --- // 482463 /// ENSCAFT000000	5'-nucleotidase, cytosolic IA	NT5C1A	0.000688655	0.220533	1.40891	0.585332	-1.16152	0.000933107	-2.96968	0.446853	1.23331
14293894	---		---				0.111329	0.646684	-1.1029	0.337834	-1.23017	0.140429	-1.38431	0.0089279	-1.86598
14293919	ENSCAFT00000005165 // FHL3 // four and a half LIM domains 3 // --- // 608080 /// XM_844	FHL3	ENSCAFT00000005165	ENSCAFT00000005165 // FHL3 // four and a half LIM domains 3 // --- // 608080 /// XM_844	four and a half LIM domains 3	FHL3	2.93e-13	0.0690346	-1.31252	0.856807	1.02592	0.00525499	-1.569	0.0636003	-1.32059
14294079	XM_532559 // MRPS15 // mitochondrial ribosomal protein S15 // --- // 475333 /// ENSCAFT	MRPS15	XM_532559	XM_532559 // MRPS15 // mitochondrial ribosomal protein S15 // --- // 475333 /// ENSCAFT	mitochondrial ribosomal protein S15	MRPS15	0.000261309	0.891761	-1.01573	0.360839	-1.11206	3.65e-05	-1.89161	0.830918	-1.02481
14294100	ENSCAFT00000005428 // STK40 // serine/threonine kinase 40 // --- // 482475	STK40	ENSCAFT00000005428	ENSCAFT00000005428 // STK40 // serine/threonine kinase 40 // --- // 482475	serine/threonine kinase 40	STK40	1.88e-06	0.902874	-1.01464	0.652111	1.05533	0.0029412	-1.50787	0.236143	-1.15522
14294185	ENSCAFT00000005791 // ZMYM6 // zinc finger, MYM-type 6 // --- // 475341	ZMYM6	ENSCAFT00000005791	ENSCAFT00000005791 // ZMYM6 // zinc finger, MYM-type 6 // --- // 475341	zinc finger, MYM-type 6	ZMYM6	0.000315721	0.359327	-1.09734	0.425048	-1.0839	0.000176719	-1.61209	0.000226313	-1.59296
14294312	XM_532571 // SHCBP1 // SHC SH2-domain binding protein 1 // --- // 475347 /// ENSCAFT000	SHCBP1	XM_532571				0.0713007	0.600031	-1.12674	0.602161	-1.12595	0.0210402	1.7695	0.780552	-1.06524
14294414	ENSCAFT00000006096 // RAB3B // RAB3B, member RAS oncogene family // --- // 608161 /// X	RAB3B	ENSCAFT00000006096				0.000907349	0.017106	1.50736	0.695494	-1.06341	0.0173361	1.50584	0.447359	-1.12768
14294485	ENSCAFT00000006287 // FAF1 // Fas (TNFRSF6) associated factor 1 // --- // 608231 /// XM	FAF1	ENSCAFT00000006287	ENSCAFT00000006287 // FAF1 // Fas (TNFRSF6) associated factor 1 // --- // 608231 /// XM	Fas (TNFRSF6) associated factor 1	FAF1	0.0104677	0.178608	-1.1583	0.222126	1.1419	0.00120515	-1.507	0.999833	-1.00002
14294499	XM_532587 // BEND5 // BEN domain containing 5 // --- // 475363 /// ENSCAFT00000006327 /	BEND5	XM_532587	XM_532587 // BEND5 // BEN domain containing 5 // --- // 475363 /// ENSCAFT00000006327 /	BEN domain containing 5	BEND5	0.000617188	0.407101	-1.12199	0.321747	-1.14824	0.00300837	-1.6035	0.093466	-1.27267
14294515	XM_532588 // SPATA6 // spermatogenesis associated 6 // --- // 475364 /// ENSCAFT0000000	SPATA6	XM_532588	XM_532588 // SPATA6 // spermatogenesis associated 6 // --- // 475364 /// ENSCAFT0000000	spermatogenesis associated 6	SPATA6	2.26e-05	0.0721586	-1.60965	0.840595	1.05184	7.01e-06	5.01768	0.00673417	2.15758
14294532	---		---				0.190521	0.191333	1.34107	0.729883	-1.07851	0.937225	-1.01736	0.0388349	-1.62267
14294600	XM_847908 // ATPAF1 // ATP synthase mitochondrial F1 complex assembly factor 1 // --- /	ATPAF1	XM_847908	XM_847908 // ATPAF1 // ATP synthase mitochondrial F1 complex assembly factor 1 // --- /	ATP synthase mitochondrial F1 complex assembly factor 1	ATPAF1	0.0221231	0.347257	1.19811	0.525401	-1.12882	0.000425001	-2.28376	0.387888	-1.18019
14294666	ENSCAFT00000006956 // LOC100856339 // phosphatidylinositol 3-kinase regulatory subunit	LOC100856339	ENSCAFT00000006956	ENSCAFT00000006956 // LOC100856339 // phosphatidylinositol 3-kinase regulatory subunit	phosphatidylinositol 3-kinase regulatory subunit gamma-like	PIK3R3	3.05e-05	0.798442	1.06904	0.40662	-1.24499	0.134185	1.50027	0.00793694	2.18027
14294678	---		---				0.0645745	0.376124	1.32956	0.732777	-1.11484	0.0304793	-2.1015	0.949346	1.0204
14294909	XM_003639529 // LOC100855761 // elongation of very long chain fatty acids protein 1-lik	LOC100855761	XM_003639529	XM_003639529 // LOC100855761 // elongation of very long chain fatty acids protein 1-lik	elongation of very long chain fatty acids protein 1-like	ELOVL1	0.000291985	0.042369	1.46518	0.350334	1.18128	6.26e-05	2.53422	0.784355	-1.04937
14294919	XM_848382 // EBNA1BP2 // EBNA1 binding protein 2 // --- // 475391 /// ENSCAFT0000000859	EBNA1BP2	XM_848382	XM_848382 // EBNA1BP2 // EBNA1 binding protein 2 // --- // 475391 /// ENSCAFT0000000859	EBNA1 binding protein 2	EBNA1BP2	0.00468932	0.845777	1.03308	0.696648	-1.06753	0.00237177	1.81037	0.278757	1.2027
14294930	ENSCAFT00000038064 // OR16D10 // olfactory receptor // --- // 482538 /// ENSCAFT0000002	OR16D10	ENSCAFT00000038064				0.0398602	0.0721412	-1.32121	0.010658	-1.51909	0.117711	-1.27025	0.0850476	-1.30419
14294950	XM_539665 // cOR11G7 // cOR11G7 olfactory receptor family 11 subfamily G-like // --- //	cOR11G7	XM_539665				0.302455	0.213079	-1.28712	0.414716	1.17701	0.029173	-1.59403	0.854413	-1.03696
14294956	ENSCAFT00000035891 // LOC482550 // olfactory receptor 11H6-like // --- // 482550 /// EN	LOC482550	ENSCAFT00000035891				0.069851	0.0688698	1.39469	0.024362	1.52804	0.0816408	-1.37293	0.252816	1.22427
14294990	ENSCAFT00000008717 // PNP // purine nucleoside phosphorylase // --- // 475393 /// XM_53	PNP	ENSCAFT00000008717	ENSCAFT00000008717 // PNP // purine nucleoside phosphorylase // --- // 475393 /// XM_53	purine nucleoside phosphorylase	PNP	0.000823963	0.0106636	-1.78524	0.0914143	-1.43357	0.724545	1.07458	0.189511	1.31629
14295006	XM_003432008 // RNASE8 // ribonuclease, RNase A family, 8 // --- // 100688316 /// ENSCA	RNASE8	XM_003432008				7.89e-05	0.801727	-1.1242	0.774887	-1.14267	2.47e-06	26.0697	0.564959	1.30925
14295123	---		---				0.00579667	0.680714	1.04361	0.00600673	1.3803	0.297742	-1.11585	0.000470776	-1.56141
14295127	ENSCAFT00000009280 // NAV3 // neuron navigator 3 // --- // --- /// ENSCAFT00000009286 /	NAV3	ENSCAFT00000009280	ENSCAFT00000009280 // NAV3 // neuron navigator 3 // --- // --- /// ENSCAFT00000009286 /	neuron navigator 3 /// neuron navigator 3	NAV3	0.00065278	0.0997607	-1.33891	0.0923751	-1.34854	2.31e-05	2.67143	0.213553	1.24158
14295288	ENSCAFT00000009368 // MYF5 // myogenic factor 5 // --- // 482582 /// XM_847069 // MYF5	MYF5	ENSCAFT00000009368	ENSCAFT00000009368 // MYF5 // myogenic factor 5 // --- // 482582 /// XM_847069 // MYF5	myogenic factor 5	MYF5	2.72e-10	0.719106	1.09076	0.825202	1.05472	1.68e-07	7.99375	0.517407	1.1701
14295292	XM_532637 // ACSS3 // acyl-CoA synthetase short-chain family member 3 // --- // 475414	ACSS3	XM_532637	XM_532637 // ACSS3 // acyl-CoA synthetase short-chain family member 3 // --- // 475414	acyl-CoA synthetase short-chain family member 3	ACSS3	0.00129692	0.000611238	-1.73347	0.0542031	-1.30857	0.318641	-1.14252	0.0183975	1.40457
14295343	---		---				0.0710339	0.130656	-1.2949	0.273302	1.20203	0.187609	-1.25017	0.0144995	1.55985
14295345	XM_539704 // ALX1 // ALX homeobox 1 // --- // 482587 /// ENSCAFT00000009642 // ALX1 //	ALX1	XM_539704	XM_539704 // ALX1 // ALX homeobox 1 // --- // 482587 /// ENSCAFT00000009642 // ALX1 //	ALX homeobox 1	ALX1	0.0255461	0.51342	1.14764	0.0206981	1.69689	0.198981	-1.31795	0.176445	-1.33828
14295388	ENSCAFT00000009997 // SOCS2 // suppressor of cytokine signaling 2 // --- // --- /// ENS	SOCS2	ENSCAFT00000009997	ENSCAFT00000009997 // SOCS2 // suppressor of cytokine signaling 2 // --- // --- /// ENS	suppressor of cytokine signaling 2 /// suppressor of cytokine signaling 2-like	SOCS2	3.39e-05	0.067144	1.47255	0.0325234	1.58602	0.0184663	1.67664	0.689195	-1.08356
14295395	XM_003431985 // PLXNC1 // plexin C1 // --- // 100685138 /// ENSCAFT00000010032 // PLXNC	PLXNC1	XM_003431985	XM_003431985 // PLXNC1 // plexin C1 // --- // 100685138 /// ENSCAFT00000010032 // PLXNC	plexin C1	PLXNC1	2.32e-05	0.463713	-1.16043	0.271306	1.25336	2.01e-06	4.1916	0.507692	1.14374
14295467	XM_539730 // ELK3 // ELK3, ETS-domain protein (SRF accessory protein 2) // --- // 48261	ELK3	XM_539730	XM_539730 // ELK3 // ELK3, ETS-domain protein (SRF accessory protein 2) // --- // 48261	ELK3, ETS-domain protein (SRF accessory protein 2)	ELK3	1.94e-05	0.277899	-1.19661	0.0393932	-1.43112	0.000206585	2.1448	0.927938	-1.01479
14295500	XM_003639512 // LOC100855622 // protein NEDD1-like // --- // 100855622 /// ENSCAFT00000	LOC100855622	XM_003639512	XM_003639512 // LOC100855622 // protein NEDD1-like // --- // 100855622 /// ENSCAFT00000	protein NEDD1-like	NEDD1	0.0316773	0.812792	1.03089	0.360355	1.12637	0.0021029	-1.58853	0.315411	-1.13994
14295543	XM_003432034 // APAF1 // apoptotic peptidase activating factor 1 // --- // 482620 /// E	APAF1	XM_003432034	XM_003432034 // APAF1 // apoptotic peptidase activating factor 1 // --- // 482620 /// E	apoptotic peptidase activating factor 1	APAF1	0.000234126	0.762753	1.04374	0.0251672	1.41097	0.00354519	1.60978	0.440917	-1.11647
14295626	XM_861529 // NR1H4 // nuclear receptor subfamily 1, group H, member 4 // --- // 612928	NR1H4	XM_861529	XM_861529 // NR1H4 // nuclear receptor subfamily 1, group H, member 4 // --- // 612928	nuclear receptor subfamily 1, group H, member 4	NR1H4	4.62e-05	0.024371	-1.28157	0.000227895	-1.60289	7.4e-05	-1.6947	0.0658133	1.21787
14295636	ENSCAFT00000011056 // GAS2L3 // growth arrest-specific 2 like 3 // --- // --- /// XM_53	GAS2L3	ENSCAFT00000011056				0.00152906	0.318912	-1.25935	0.11433	1.45409	0.000989731	2.4623	0.674621	-1.1006
14295742	ENSCAFT00000011495 // MYBPC1 // myosin binding protein C, slow type // --- // 475442 //	MYBPC1	ENSCAFT00000011495				4.97e-13	0.278283	1.52868	0.0431681	-2.29439	0.393381	-1.39333	0.987821	-1.00588
14295780	---		---				9.32e-06	0.00939261	2.2841	0.0902377	1.65648	0.864878	-1.04959	0.991631	-1.00299
14295782	ENSCAFT00000011632 // DRAM1 // DNA-damage regulated autophagy modulator 1 // --- // 612	DRAM1	ENSCAFT00000011632	ENSCAFT00000011632 // DRAM1 // DNA-damage regulated autophagy modulator 1 // --- // 612	DNA-damage regulated autophagy modulator 1	DRAM1	0.000760882	0.619758	-1.12838	0.726657	1.08863	5.56e-05	3.65468	0.781011	1.06982
14295871	---		---				0.186198	0.491686	1.2049	0.646177	1.13192	0.0159481	-2.04143	0.452691	-1.22612
14295897	XM_532673 // TDG // thymine-DNA glycosylase // --- // 475448 /// ENSCAFT00000011934 //	TDG	XM_532673	XM_532673 // TDG // thymine-DNA glycosylase // --- // 475448 /// ENSCAFT00000011934 //	thymine-DNA glycosylase	TDG	0.000557485	0.745363	-1.059	0.0949433	1.36056	0.00975405	1.66323	0.392799	1.16458
14295948	---		---				0.217426	0.715499	1.10132	0.827915	-1.05917	0.0248723	-1.90401	0.328164	1.30003
14295984	ENSCAFT00000012281 // SMAD1 // SMAD family member 1 // --- // 475456 /// ENSCAFT0000001	SMAD1	ENSCAFT00000012281	ENSCAFT00000012281 // SMAD1 // SMAD family member 1 // --- // 475456 /// ENSCAFT0000001	SMAD family member 1	SMAD1	0.0015927	0.667005	1.10314	0.398091	-1.21463	0.000688704	2.55734	0.635168	1.1144
14296034	ENSCAFT00000012463 // ARHGAP10 // Rho GTPase activating protein 10 // --- // --- /// XM	ARHGAP10	ENSCAFT00000012463	ENSCAFT00000012463 // ARHGAP10 // Rho GTPase activating protein 10 // --- // --- /// XM	Rho GTPase activating protein 10 /// Rho GTPase activating protein 10	ARHGAP10	5.6e-06	0.124007	1.19088	0.232949	1.1427	1.27e-06	2.24071	0.000702328	1.56852
14296066	XM_539760 // DCLK2 // doublecortin-like kinase 2 // --- // 482642 /// ENSCAFT0000001256	DCLK2	XM_539760	XM_539760 // DCLK2 // doublecortin-like kinase 2 // --- // 482642 /// ENSCAFT0000001256	doublecortin-like kinase 2	DCLK2	1.09e-06	0.727518	1.06781	0.938203	-1.01468	0.101711	1.37886	0.00897531	-1.73327
14296107	ENSCAFT00000012870 // FAM160A1 // family with sequence similarity 160, member A1 // ---	FAM160A1	ENSCAFT00000012870	ENSCAFT00000012870 // FAM160A1 // family with sequence similarity 160, member A1 // ---	family with sequence similarity 160, member A1 /// family with sequence similarity 160, member A1	FAM160A1	0.000871624	0.57333	-1.07409	0.276226	-1.15045	1.5e-05	-2.13832	0.254696	-1.15821
14296135	ENSCAFT00000013015 // ARFIP1 // ADP-ribosylation factor interacting protein 1 // --- //	ARFIP1	ENSCAFT00000013015	ENSCAFT00000013015 // ARFIP1 // ADP-ribosylation factor interacting protein 1 // --- //	ADP-ribosylation factor interacting protein 1	ARFIP1	0.00139239	0.215412	1.18047	0.887971	-1.01858	0.00384315	1.54394	0.0233792	1.38037
14296177	XM_539771 // MND1 // meiotic nuclear divisions 1 homolog (S. cerevisiae) // --- // 4826	MND1	XM_539771				8.47e-05	0.701001	-1.11211	0.272333	-1.36206	0.0478997	1.79009	0.0125356	-2.14731
14296211	NM_001005264 // TLR2 // toll-like receptor 2 // --- // 448807 /// ENSCAFT00000013259 //	TLR2	NM_001005264	NM_001005264 // TLR2 // toll-like receptor 2 // --- // 448807 /// ENSCAFT00000013259 //	toll-like receptor 2	TLR2	0.000892562	0.645099	-1.1905	0.766522	-1.11872	4.78e-05	7.73327	0.806529	-1.0969
14296235	ENSCAFT00000013544 // GUCY1A3 // guanylate cyclase 1, soluble, alpha 3 // --- // 482663	GUCY1A3	ENSCAFT00000013544	ENSCAFT00000013544 // GUCY1A3 // guanylate cyclase 1, soluble, alpha 3 // --- // 482663	guanylate cyclase 1, soluble, alpha 3	GUCY1A3	7.02e-14	0.925306	1.01443	0.958951	-1.0079	0.00475687	-1.63696	0.0646103	1.34796
14296304	XM_539785 // TMEM144 // transmembrane protein 144 // --- // 482668 /// ENSCAFT000000137	TMEM144	XM_539785	XM_539785 // TMEM144 // transmembrane protein 144 // --- // 482668 /// ENSCAFT000000137	transmembrane protein 144	TMEM144	0.00100013	0.0932097	1.5829	0.0817297	1.61268	0.00105697	2.79031	0.383716	1.25913
14296349	ENSCAFT00000013815 // FNIP2 // folliculin interacting protein 2 // --- // 475482	FNIP2	ENSCAFT00000013815				0.00801168	0.642598	-1.11891	0.259486	-1.3201	0.0234847	1.81267	0.42656	-1.21385
14296369	ENSCAFT00000013880 // LOC100856359 // rap guanine nucleotide exchange factor 2-like //	LOC100856359	ENSCAFT00000013880	ENSCAFT00000013880 // LOC100856359 // rap guanine nucleotide exchange factor 2-like //	rap guanine nucleotide exchange factor 2-like	RAPGEF2	0.231312	0.599828	1.0857	0.95215	1.00941	0.0104719	-1.56089	0.774849	1.0457
14296394	---		---				0.00733091	0.632084	1.14421	0.476751	-1.22273	0.00225267	2.72302	0.814295	-1.06812
14296423	ENSCAFT00000014070 // CPE // carboxypeptidase E // --- // 475492 /// XM_532715 // CPE /	CPE	ENSCAFT00000014070	ENSCAFT00000014070 // CPE // carboxypeptidase E // --- // 475492 /// XM_532715 // CPE /	carboxypeptidase E	CPE	0.00503673	0.351951	-1.3151	0.941156	1.02165	0.000429044	3.53533	0.0412905	1.88511
14296549	ENSCAFT00000036945 // RIMKLA // ribosomal modification protein rimK-like family member	RIMKLA	ENSCAFT00000036945				0.00718656	0.0376784	-1.42844	0.885524	1.02329	0.603949	-1.08684	0.0158133	-1.5291
14296609	---		---				0.174817	0.21754	-1.32304	0.0486567	-1.59263	0.0909833	-1.48024	0.932807	-1.01885
14296622	ENSCAFT00000004773 // ZNF642 // zinc finger protein 642 // --- // 100685591	ZNF642	ENSCAFT00000004773	ENSCAFT00000004773 // ZNF642 // zinc finger protein 642 // --- // 100685591	zinc finger protein 642	ZNF642	0.0494365	0.432305	-1.16564	0.376195	-1.18909	0.0299352	-1.57355	0.220104	-1.27483
14296639	ENSCAFT00000039700 // ZMPSTE24 // zinc metallopeptidase STE24 homolog (S. cerevisiae) /	ZMPSTE24	ENSCAFT00000039700	ENSCAFT00000039700 // ZMPSTE24 // zinc metallopeptidase STE24 homolog (S. cerevisiae) /	zinc metallopeptidase STE24 homolog (S. cerevisiae)	ZMPSTE24	2.86e-06	0.21262	-1.16259	0.854436	1.02187	0.000173274	1.75792	0.0228096	1.33944
14296665	XM_843472 // CAP1 // CAP, adenylate cyclase-associated protein 1 (yeast) // --- // 4753	CAP1	XM_843472	XM_843472 // CAP1 // CAP, adenylate cyclase-associated protein 1 (yeast) // --- // 4753	CAP, adenylate cyclase-associated protein 1 (yeast)	CAP1	0.000746048	0.453823	-1.20729	0.868861	1.04203	9.93e-05	3.52717	0.102334	1.5299
14296698	ENSCAFT00000005050 // MACF1 // microtubule-actin crosslinking factor 1 // --- // --- //	MACF1	ENSCAFT00000005050	ENSCAFT00000005050 // MACF1 // microtubule-actin crosslinking factor 1 // --- // --- //	microtubule-actin crosslinking factor 1	MACF1	9.51e-08	0.385632	1.11744	0.79245	-1.03387	0.00130005	1.62305	0.211361	1.17596
14296808	XM_532552 // UTP11L // UTP11-like, U3 small nucleolar ribonucleoprotein, (yeast) // ---	UTP11L	XM_532552	XM_532552 // UTP11L // UTP11-like, U3 small nucleolar ribonucleoprotein, (yeast) // ---	UTP11-like, U3 small nucleolar ribonucleoprotein, (yeast)	UTP11L	0.0690724	0.182257	1.28755	0.578924	-1.10813	0.0111435	-1.68192	0.0595152	-1.44431
14296819	ENSCAFT00000005223 // LOC100855849 // glycoprotein endo-alpha-1,2-mannosidase-like prot	LOC100855849	ENSCAFT00000005223	ENSCAFT00000005223 // LOC100855849 // glycoprotein endo-alpha-1,2-mannosidase-like prot	glycoprotein endo-alpha-1,2-mannosidase-like protein-like	MANEAL	0.0308087	0.00357126	1.5199	0.0855798	1.25213	0.590308	-1.06974	0.836142	-1.02613
14296826	ENSCAFT00000038608 // CDCA8 // cell division cycle associated 8 // --- // 608164	CDCA8	ENSCAFT00000038608				0.001351	0.590109	-1.07626	0.278742	1.16172	0.000566775	1.77363	0.455612	-1.10764
14296877	ENSCAFT00000005570 // MAP7D1 // MAP7 domain containing 1 // --- // --- /// XM_845539 //	MAP7D1	ENSCAFT00000005570				0.000219977	0.834649	-1.02651	0.19772	-1.18023	0.00321037	-1.53249	0.421916	-1.10698
14297033	XM_846773 // GPT2 // glutamic pyruvate transaminase (alanine aminotransferase) 2 // ---	GPT2	XM_846773	XM_846773 // GPT2 // glutamic pyruvate transaminase (alanine aminotransferase) 2 // ---	glutamic pyruvate transaminase (alanine aminotransferase) 2	GPT2	6.19e-10	0.760496	-1.03891	0.152344	-1.20321	1.02e-06	-2.55837	0.135828	-1.21329
14297050	ENSCAFT00000005976 // ZYG11B // zyg-11 homolog B (C. elegans) // --- // 482495 /// XM_5	ZYG11B	ENSCAFT00000005976	ENSCAFT00000005976 // ZYG11B // zyg-11 homolog B (C. elegans) // --- // 482495 /// XM_5	zyg-11 homolog B (C. elegans)	ZYG11B	2.91e-05	0.58702	1.04689	0.230447	1.10855	1.06e-06	-1.87516	0.0169579	-1.24638
14297067	ENSCAFT00000039601 // FAM159A // family with sequence similarity 159, member A // --- /	FAM159A	ENSCAFT00000039601				0.129896	0.652158	-1.09978	0.569773	1.12768	0.0426712	-1.57769	0.268487	1.26791
14297071	XM_532572 // GPX7 // glutathione peroxidase 7 // --- // 475348 /// ENSCAFT00000006000 /	GPX7	XM_532572	XM_532572 // GPX7 // glutathione peroxidase 7 // --- // 475348 /// ENSCAFT00000006000 /	glutathione peroxidase 7	GPX7	0.036309	0.248198	1.20715	0.693301	1.06512	0.00166369	1.80896	0.258668	1.20199
14297084	XM_532576 // ZFYVE9 // zinc finger, FYVE domain containing 9 // --- // 475352 /// ENSCA	ZFYVE9	XM_532576	XM_532576 // ZFYVE9 // zinc finger, FYVE domain containing 9 // --- // 475352 /// ENSCA	zinc finger, FYVE domain containing 9	ZFYVE9	0.00345559	0.889784	-1.01422	0.476047	1.07593	3.52e-05	-1.76463	0.906244	1.01207
14297131	XM_532582 // RNF11 // ring finger protein 11 // --- // 475358 /// ENSCAFT00000006260 //	RNF11	XM_532582	XM_532582 // RNF11 // ring finger protein 11 // --- // 475358 /// ENSCAFT00000006260 //	ring finger protein 11	RNF11	0.00337132	0.361197	1.09583	0.507002	-1.06831	7.73e-05	-1.66919	0.755445	1.03133
14297165	XM_847707 // FOXD2 // forkhead box D2 // --- // 610256	FOXD2	XM_847707				0.241038	0.516082	-1.18086	0.589197	-1.14792	0.126406	-1.49728	0.0468574	1.71453
14297326	ENSCAFT00000007346 // AKR1A1 // aldo-keto reductase family 1, member A1 (aldehyde reduc	AKR1A1	ENSCAFT00000007346	ENSCAFT00000007346 // AKR1A1 // aldo-keto reductase family 1, member A1 (aldehyde reduc	aldo-keto reductase family 1, member A1 (aldehyde reductase)	AKR1A1	0.00161239	0.348068	-1.11274	0.717041	1.04161	3.04e-05	1.88563	0.921621	-1.01111
14297336	XM_539631 // MMACHC // methylmalonic aciduria (cobalamin deficiency) cblC type, with ho	MMACHC	XM_539631	XM_539631 // MMACHC // methylmalonic aciduria (cobalamin deficiency) cblC type, with ho	methylmalonic aciduria (cobalamin deficiency) cblC type, with homocystinuria	MMACHC	0.00113209	0.926034	1.01656	0.927524	-1.01623	0.000163674	-2.34362	0.0600288	-1.42265
14297388	---		---				0.00719489	0.0775126	-1.51254	0.161395	-1.37998	0.0395174	-1.63505	0.662086	1.1026
14297441	XM_532609 // DMAP1 // DNA methyltransferase 1 associated protein 1 // --- // 475385 ///	DMAP1	XM_532609	XM_532609 // DMAP1 // DNA methyltransferase 1 associated protein 1 // --- // 475385 ///	DNA methyltransferase 1 associated protein 1	DMAP1	0.119323	0.591789	-1.08887	0.521569	1.10735	0.00932482	-1.5836	0.44125	-1.13075
14297463	XM_539645 // ATP6V0B // ATPase, H+ transporting, lysosomal 21kDa, V0 subunit b // --- /	ATP6V0B	XM_539645	XM_539645 // ATP6V0B // ATPase, H+ transporting, lysosomal 21kDa, V0 subunit b // --- /	ATPase, H+ transporting, lysosomal 21kDa, V0 subunit b	ATP6V0B	0.00620298	0.96482	-1.00868	0.771553	1.05859	0.000388378	2.36658	0.50522	-1.14045
14297501	ENSCAFT00000007860 // ST3GAL3 // ST3 beta-galactoside alpha-2,3-sialyltransferase 3 //	ST3GAL3	ENSCAFT00000007860	ENSCAFT00000007860 // ST3GAL3 // ST3 beta-galactoside alpha-2,3-sialyltransferase 3 //	ST3 beta-galactoside alpha-2,3-sialyltransferase 3 /// ST3 beta-galactoside alpha-2,3-sialyltransferase 3	ST3GAL3	0.0290903	0.765664	-1.04378	0.917501	-1.01498	0.00267905	-1.65106	0.133431	1.25039
14297646	XM_539652 // TIE1 // tyrosine kinase with immunoglobulin-like and EGF-like domains 1 //	TIE1	XM_539652	XM_539652 // TIE1 // tyrosine kinase with immunoglobulin-like and EGF-like domains 1 //	tyrosine kinase with immunoglobulin-like and EGF-like domains 1	TIE1	0.106677	0.0481764	-1.57081	0.690506	-1.08936	0.137511	-1.39102	0.240243	-1.29367
14297717	XM_539657 // OR03E02 // olfactory receptor // --- // 482540	OR03E02	XM_539657				0.088346	0.330669	1.19958	0.0503075	1.46805	0.0390497	-1.50334	0.738507	1.06355
14297848	---		---				0.373085	0.658503	-1.15506	0.857381	1.0602	0.0475268	1.98778	0.767088	1.10124
14297852	---		---				0.00483619	0.339832	1.16649	0.00922226	1.58928	0.0399687	1.41902	0.214728	1.22413
14297853	---		---				0.104964	0.660781	1.07072	0.906203	1.01846	0.00370137	1.67995	0.446773	-1.12659
14297855	---		---				0.000126375	0.0375278	1.24101	0.499984	1.06791	2.87e-05	1.73206	0.0177945	-1.28586
14297956	ENSCAFT00000036259 // LOC482570 // olfactory receptor 4E1-like // --- // 482570 /// ENS	LOC482570	ENSCAFT00000036259				0.17781	0.399721	-1.20499	0.569069	-1.13349	0.204778	-1.32964	0.0471003	-1.58977
14297967	ENSCAFT00000009168 // PHLDA1 // pleckstrin homology-like domain, family A, member 1 //	PHLDA1	ENSCAFT00000009168	ENSCAFT00000009168 // PHLDA1 // pleckstrin homology-like domain, family A, member 1 //	pleckstrin homology-like domain, family A, member 1	PHLDA1	0.0155251	0.173639	-1.28987	0.568255	-1.10976	0.0174682	1.60589	0.661045	-1.08313
14298012	---		---				0.339405	0.87911	1.06572	0.287419	1.57339	0.668589	1.19676	0.0475321	2.42049
14298017	XM_532632 // LOC475409 // uncharacterized LOC475409 // --- // 475409 /// ENSCAFT0000003	LOC475409	XM_532632				3.4e-05	0.31506	-1.21351	0.522967	1.12959	0.000315215	2.34544	0.0242431	-1.59079
14298036	XR_134397 // LOC100682672 // 14-3-3 protein zeta/delta-like // --- // 100682672	LOC100682672	XR_134397				0.000215944	0.118678	1.24531	0.233778	1.17898	0.000520725	1.7784	0.278733	1.16089
14298069	XM_532635 // LIN7A // lin-7 homolog A (C. elegans) // --- // 475412 /// ENSCAFT00000009	LIN7A	XM_532635	XM_532635 // LIN7A // lin-7 homolog A (C. elegans) // --- // 475412 /// ENSCAFT00000009	lin-7 homolog A (C. elegans)	LIN7A	0.00112726	0.764784	-1.05379	0.457542	1.14004	0.0129962	-1.61776	0.603922	1.09539
14298193	NM_001012735 // KITLG // KIT ligand // --- // 403507 /// ENSCAFT00000009857 // KITLG //	KITLG	NM_001012735				9.19e-06	0.224769	-1.39234	0.0550326	-1.72026	0.0176057	-2.00089	0.786621	-1.07482
14298203	XM_847148 // DUSP6 // dual specificity phosphatase 6 // --- // 482594 /// ENSCAFT000000	DUSP6	XM_847148	XM_847148 // DUSP6 // dual specificity phosphatase 6 // --- // 482594 /// ENSCAFT000000	dual specificity phosphatase 6	DUSP6	0.000986928	0.137045	-1.40135	0.410055	-1.20003	0.00527977	2.00452	0.139076	-1.39874
14298255	XM_539716 // LUM // lumican // --- // 482599 /// ENSCAFT00000009934 // LUM // lumican /	LUM	XM_539716	XM_539716 // LUM // lumican // --- // 482599 /// ENSCAFT00000009934 // LUM // lumican /	lumican	LUM	2.25e-06	0.336985	-1.18127	0.580516	1.09959	0.0106389	1.62669	0.00302806	1.79919
14298259	ENSCAFT00000038218 // DCN // decorin // --- // 403904 /// NM_001003228 // DCN // decori	DCN	ENSCAFT00000038218	ENSCAFT00000038218 // DCN // decorin // --- // 403904 /// NM_001003228 // DCN // decori	decorin	DCN	0.0009619	0.665283	1.07454	0.333803	1.17652	0.0297667	1.47567	0.00165905	1.85097
14298270	ENSCAFT00000009955 // LOC100684605 // protein BTG1-like // --- // 100684605 /// XM_0034	LOC100684605	ENSCAFT00000009955	ENSCAFT00000009955 // LOC100684605 // protein BTG1-like // --- // 100684605 /// XM_0034	protein BTG1-like	BTG1	0.00256201	0.137421	1.28447	0.0235554	1.49274	0.0168335	1.53286	0.0216731	1.50264
14298306	XM_539723 // CCDC41 // coiled-coil domain containing 41 // --- // 482606 /// ENSCAFT000	CCDC41	XM_539723	XM_539723 // CCDC41 // coiled-coil domain containing 41 // --- // 482606 /// ENSCAFT000	coiled-coil domain containing 41	CCDC41	0.00541299	0.226562	-1.15995	0.399234	1.10758	0.00018524	-1.76766	0.184152	-1.17793
14298322	XM_539724 // TMCC3 // transmembrane and coiled-coil domain family 3 // --- // 482607 //	TMCC3	XM_539724	XM_539724 // TMCC3 // transmembrane and coiled-coil domain family 3 // --- // 482607 //	transmembrane and coiled-coil domain family 3	TMCC3	0.0022511	0.00822514	-1.58533	0.136672	-1.27065	0.23318	-1.20852	0.0262905	1.45375
14298380	ENSCAFT00000010327 // NTN4 // netrin 4 // --- // 475431 /// XM_003432029 // NTN4 // net	NTN4	ENSCAFT00000010327	ENSCAFT00000010327 // NTN4 // netrin 4 // --- // 475431 /// XM_003432029 // NTN4 // net	netrin 4	NTN4	0.000267759	0.477064	1.16475	0.617816	-1.11246	0.000915178	2.33915	0.582793	1.12461
14298468	XM_539736 // IKBIP // IKBKB interacting protein // --- // 482619 /// ENSCAFT00000010567	IKBIP	XM_539736	XM_539736 // IKBIP // IKBKB interacting protein // --- // 482619 /// ENSCAFT00000010567	IKBKB interacting protein	IKBIP	2.58e-06	0.240501	1.14216	0.0568198	1.25086	0.00129111	1.52889	0.949015	-1.00711
14298609	L08254 // IGF1 // insulin-like growth factor 1 (somatomedin C) // --- // 610255	IGF1	L08254	L08254 // IGF1 // insulin-like growth factor 1 (somatomedin C) // --- // 610255	insulin-like growth factor 1 (somatomedin C)	IGF1	5.79e-06	0.722714	-1.07124	0.871161	1.0319	9.25e-07	4.32815	0.00547262	1.84323
14298632	XM_849960 // NT5DC3 // 5'-nucleotidase domain containing 3 // --- // 612224 /// ENSCAFT	NT5DC3	XM_849960	XM_849960 // NT5DC3 // 5'-nucleotidase domain containing 3 // --- // 612224 /// ENSCAFT	5'-nucleotidase domain containing 3	NT5DC3	1.75e-08	0.912256	1.0211	0.038219	-1.52377	1.8e-05	-3.07006	0.61833	-1.09938
14298654	XM_849976 // GLT8D2 // glycosyltransferase 8 domain containing 2 // --- // 612239 /// E	GLT8D2	XM_849976	XM_849976 // GLT8D2 // glycosyltransferase 8 domain containing 2 // --- // 612239 /// E	glycosyltransferase 8 domain containing 2	GLT8D2	0.000552277	0.325465	-1.2325	0.831818	1.04549	0.000473732	2.46208	0.686766	1.08831
14298752	XM_532684 // PRMT10 // protein arginine methyltransferase 10 (putative) // --- // 47546	PRMT10	XM_532684	XM_532684 // PRMT10 // protein arginine methyltransferase 10 (putative) // --- // 47546	protein arginine methyltransferase 10 (putative)	PRMT10	0.000468151	0.84328	1.02766	0.0649672	1.30881	0.608917	1.07344	0.000207337	1.91215
14298841	ENSCAFT00000012817 // SH3D19 // SH3 domain containing 19 // --- // 482645	SH3D19	ENSCAFT00000012817	ENSCAFT00000012817 // SH3D19 // SH3 domain containing 19 // --- // 482645	SH3 domain containing 19	SH3D19	8.89e-06	0.75309	-1.05325	0.15003	-1.2778	0.00381615	1.72984	0.146096	1.28107
14298891	ENSCAFT00000012981 // TMEM154 // transmembrane protein 154 // --- // 612458 /// ENSCAFT	TMEM154	ENSCAFT00000012981				0.0173736	0.458822	1.24234	0.891952	-1.04024	0.00710446	2.41516	0.994987	1.00183
14298898	XM_003639496 // LOC100855926 // tigger transposable element-derived protein 4-like // -	LOC100855926	XM_003639496				0.248088	0.633297	1.23679	0.356225	1.51454	0.549338	1.3064	0.0177086	-3.174
14298902	ENSCAFT00000013260 // SFRP2 // secreted frizzled-related protein 2 // --- // 475471 ///	SFRP2	ENSCAFT00000013260	ENSCAFT00000013260 // SFRP2 // secreted frizzled-related protein 2 // --- // 475471 ///	secreted frizzled-related protein 2	SFRP2	1.46e-08	0.0885189	-1.34704	0.344991	1.17332	3.34e-09	6.72601	0.283177	1.20011
14298956	XM_532697 // FGA // fibrinogen alpha chain // --- // 475473 /// ENSCAFT00000013402 // F	FGA	XM_532697	XM_532697 // FGA // fibrinogen alpha chain // --- // 475473 /// ENSCAFT00000013402 // F	fibrinogen alpha chain	FGA	0.0891244	0.550843	1.08946	0.901814	-1.01778	0.00521094	-1.5754	0.392508	1.13153
14298963	XM_532698 // FGG // fibrinogen gamma chain // --- // 475474 /// ENSCAFT00000013420 // F	FGG	XM_532698	XM_532698 // FGG // fibrinogen gamma chain // --- // 475474 /// ENSCAFT00000013420 // F	fibrinogen gamma chain	FGG	1.72e-06	0.530448	1.17541	0.61442	-1.13826	4.13e-07	7.8663	0.948627	-1.01663
14299007	XM_539783 // PDGFC // platelet derived growth factor C // --- // 482666 /// ENSCAFT0000	PDGFC	XM_539783	XM_539783 // PDGFC // platelet derived growth factor C // --- // 482666 /// ENSCAFT0000	platelet derived growth factor C	PDGFC	0.0115581	0.197853	1.28377	0.0622807	1.45156	0.333132	-1.20389	0.00901656	1.73726
14299013	XM_003431991 // FAM198B // family with sequence similarity 198, member B // --- // 1006	FAM198B	XM_003431991				6.45e-06	0.358565	-1.24112	0.920525	1.02343	0.0436967	-1.6494	0.292209	-1.2826
14299093	XM_532716 // DDX60 // DEAD (Asp-Glu-Ala-Asp) box polypeptide 60 // --- // 475493 /// EN	DDX60	XM_532716	XM_532716 // DDX60 // DEAD (Asp-Glu-Ala-Asp) box polypeptide 60 // --- // 475493 /// EN	DEAD (Asp-Glu-Ala-Asp) box polypeptide 60	DDX60	0.0107342	0.576384	-1.12346	0.292455	-1.24883	0.000360815	2.5075	0.822007	-1.04779
14299211	ENSCAFT00000005467 // PDIA4 // protein disulfide isomerase family A, member 4 // --- //	PDIA4	ENSCAFT00000005467	ENSCAFT00000005467 // PDIA4 // protein disulfide isomerase family A, member 4 // --- //	protein disulfide isomerase family A, member 4 /// protein disulfide isomerase family A, member 4	PDIA4	0.00439219	0.386571	-1.16743	0.290751	1.20926	0.00549969	1.7466	0.0551753	1.43289
14299319	ENSCAFT00000038221 // COR6W1 // cOR6W1 olfactory receptor family 6 subfamily W-like //	COR6W1	ENSCAFT00000038221				0.160776	0.159169	-1.31046	0.705568	-1.07297	0.0235547	-1.58123	0.680319	-1.07987
14299367	---		---	Dog pancreatic cationic trypsinogen mRNA.	---	PRSS1	0.00101059	0.113367	-1.71621	0.0405155	-2.05176	0.979272	-1.00855	0.90143	-1.04141
14299408	ENSCAFT00000006226 // CLEC5A // C-type lectin domain family 5, member A // --- // 60916	CLEC5A	ENSCAFT00000006226	ENSCAFT00000006226 // CLEC5A // C-type lectin domain family 5, member A // --- // 60916	C-type lectin domain family 5, member A	CLEC5A	0.0670235	0.708724	-1.1182	0.879487	1.0463	0.00515689	2.58842	0.449971	1.25547
14299472	ENSCAFT00000011674 // LOC100682991 // E3 ubiquitin-protein ligase makorin-1-like // ---	LOC100682991	ENSCAFT00000011674	ENSCAFT00000011674 // LOC100682991 // E3 ubiquitin-protein ligase makorin-1-like // ---	makorin ring finger protein 1 /// E3 ubiquitin-protein ligase makorin-1-like	MKRN1	0.00356654	0.253906	-1.13409	0.489286	1.07816	0.00114865	-1.52179	0.814725	1.02565
14299516	ENSCAFT00000006399 // PARP12 // poly (ADP-ribose) polymerase family, member 12 // --- /	PARP12	ENSCAFT00000006399	ENSCAFT00000006399 // PARP12 // poly (ADP-ribose) polymerase family, member 12 // --- /	poly (ADP-ribose) polymerase family, member 12 /// poly (ADP-ribose) polymerase family, member 12	PARP12	0.210411	0.277022	-1.25317	0.0443936	1.54882	0.153176	1.35084	0.682621	1.0871
14299554	---		---				0.53648	0.0472247	-2.14499	0.852244	1.06951	0.460702	-1.3078	0.985536	1.00656
14299646	---		---				0.000417837	0.888093	-1.01893	0.612652	1.07006	6.95e-05	-2.0082	0.511809	1.09198
14299665	ENSCAFT00000021383 // CREB3L2 // cAMP responsive element binding protein 3-like 2 // --	CREB3L2	ENSCAFT00000021383	ENSCAFT00000021383 // CREB3L2 // cAMP responsive element binding protein 3-like 2 // --	cAMP responsive element binding protein 3-like 2 /// cAMP responsive element binding protein 3-like 2	CREB3L2	0.0028253	0.653313	1.05878	0.0824778	1.26008	0.00134119	1.62191	0.313656	1.13862
14299714	ENSCAFT00000005388 // MTPN // myotrophin // --- // 403487 /// NM_001002989 // MTPN // m	MTPN	ENSCAFT00000005388				0.000467784	0.0236707	1.42362	0.45202	1.11506	0.000192335	1.97299	0.196355	1.20983
14299814	ENSCAFT00000007144 // ZNF398 // zinc finger protein 398 // --- // 100687206 /// XM_0034	ZNF398	ENSCAFT00000007144				0.0423044	0.661879	1.06587	0.288923	-1.17004	0.00117552	-1.75734	0.256367	-1.18355
14299960	XM_539905 // ATP6V0E2 // ATPase, H+ transporting V0 subunit e2 // --- // 482789 /// ENS	ATP6V0E2	XM_539905	XM_539905 // ATP6V0E2 // ATPase, H+ transporting V0 subunit e2 // --- // 482789 /// ENS	ATPase, H+ transporting V0 subunit e2	ATP6V0E2	0.0716268	0.199572	1.27787	0.837631	-1.03891	0.148118	1.3211	0.0132162	-1.66616
14299980	XM_848467 // GIMAP7 // GTPase, IMAP family member 7 // --- // 610898 /// ENSCAFT0000000	GIMAP7	XM_848467				0.0506053	0.621014	-1.13224	0.533269	-1.16985	0.0100305	2.05273	0.966905	-1.01044
14299985	XM_003432059 // GIMAP2 // GTPase, IMAP family member 2 // --- // 482797 /// ENSCAFT0000	GIMAP2	XM_003432059	XM_003432059 // GIMAP2 // GTPase, IMAP family member 2 // --- // 482797 /// ENSCAFT0000	GTPase, IMAP family member 2	GIMAP2	0.205272	0.830931	-1.05011	0.328165	1.2551	0.0149013	1.8487	0.617378	-1.12162
14300145	XM_532772 // ACTR3 // ARP3 actin-related protein 3 homolog (yeast) // --- // 475549 ///	ACTR3	XM_532772	XM_532772 // ACTR3 // ARP3 actin-related protein 3 homolog (yeast) // --- // 475549 ///	ARP3 actin-related protein 3 homolog (yeast)	ACTR3	0.0418261	0.491382	-1.09659	0.83859	-1.02748	0.00679008	-1.5018	0.797888	-1.03468
14300232	XM_539935 // NOM1 // nucleolar protein with MIF4G domain 1 // --- // 482820 /// ENSCAFT	NOM1	XM_539935	XM_539935 // NOM1 // nucleolar protein with MIF4G domain 1 // --- // 482820 /// ENSCAFT	nucleolar protein with MIF4G domain 1	NOM1	0.0169268	0.610561	1.0691	0.255889	1.16366	0.00574901	-1.50647	0.8073	-1.03241
14300262	ENSCAFT00000008339 // DNAJB6 // DnaJ (Hsp40) homolog, subfamily B, member 6 // --- // 6	DNAJB6	ENSCAFT00000008339	ENSCAFT00000008339 // DNAJB6 // DnaJ (Hsp40) homolog, subfamily B, member 6 // --- // 6	DnaJ (Hsp40) homolog, subfamily B, member 6	DNAJB6	0.00240432	0.296496	1.20401	0.557392	-1.10859	0.00034507	-2.17815	0.178135	1.27417
14300355	XM_539953 // SLC20A2 // solute carrier family 20 (phosphate transporter), member 2 // -	SLC20A2	XM_539953	XM_539953 // SLC20A2 // solute carrier family 20 (phosphate transporter), member 2 // -	solute carrier family 20 (phosphate transporter), member 2	SLC20A2	0.15541	0.469504	-1.13648	0.379957	1.16873	0.0259041	-1.52799	0.398712	1.16152
14300367	XM_843820 // DKK4 // dickkopf homolog 4 (Xenopus laevis) // --- // 607210 /// ENSCAFT00	DKK4	XM_843820	XM_843820 // DKK4 // dickkopf homolog 4 (Xenopus laevis) // --- // 607210 /// ENSCAFT00	dickkopf homolog 4 (Xenopus laevis)	DKK4	0.0319665	0.742223	-1.04565	0.0535503	1.32047	0.00688433	-1.51205	0.0418074	-1.34332
14300405	ENSCAFT00000009193 // ANK1 // ankyrin 1, erythrocytic // --- // --- /// ENSCAFT00000009	ANK1	ENSCAFT00000009193	ENSCAFT00000009193 // ANK1 // ankyrin 1, erythrocytic // --- // --- /// ENSCAFT00000009	ankyrin 1, erythrocytic /// ankyrin 1, erythrocytic /// ankyrin-1-like	ANK1	0.000120831	0.0144501	1.35698	0.445657	-1.09093	0.000621902	-1.60337	0.342909	1.11493
14300451	AB672664 // SFRP1 // secreted frizzled-related protein 1 // --- // 482844	SFRP1	AB672664	AB672664 // SFRP1 // secreted frizzled-related protein 1 // --- // 482844	secreted frizzled-related protein 1	SFRP1	5.2e-09	0.00942562	1.64928	0.169318	1.27659	0.682691	-1.07319	0.0741499	-1.38283
14300457	XM_844318 // ZMAT4 // zinc finger, matrin-type 4 // --- // 607579 /// ENSCAFT0000000924	ZMAT4	XM_844318	XM_844318 // ZMAT4 // zinc finger, matrin-type 4 // --- // 607579 /// ENSCAFT0000000924	zinc finger, matrin-type 4	ZMAT4	5.24e-05	0.426592	-1.22055	0.496192	-1.18545	0.198782	-1.38751	0.000635574	2.81148
14300463	---		---				0.0769613	0.00693221	-1.52331	0.43024	-1.11628	0.0748561	-1.29564	0.847897	1.02685
14300550	ENSCAFT00000009855 // PPAPDC1B // phosphatidic acid phosphatase type 2 domain containin	PPAPDC1B	ENSCAFT00000009855	ENSCAFT00000009855 // PPAPDC1B // phosphatidic acid phosphatase type 2 domain containin	phosphatidic acid phosphatase type 2 domain containing 1B	PPAPDC1B	1.41e-06	0.135126	-1.15487	0.0216296	-1.26219	1.18e-05	-1.76993	4.98e-06	-1.84839
14300558	XM_532806 // LSM1 // LSM1 homolog, U6 small nuclear RNA associated (S. cerevisiae) // -	LSM1	XM_532806	XM_532806 // LSM1 // LSM1 homolog, U6 small nuclear RNA associated (S. cerevisiae) // -	LSM1 homolog, U6 small nuclear RNA associated (S. cerevisiae)	LSM1	0.000871514	0.356193	-1.11789	0.587832	1.06703	0.220352	-1.16138	0.00262612	-1.51779
14300575	---		---	adrenoceptor beta 3	adrenoceptor beta 3	ADRB3	0.0315793	0.0681815	-1.44738	0.816271	1.04567	0.855379	-1.03564	0.0139095	-1.68544
14300684	ENSCAFT00000010750 // PPP1R3B // protein phosphatase 1, regulatory subunit 3B // --- //	PPP1R3B	ENSCAFT00000010750	ENSCAFT00000010750 // PPP1R3B // protein phosphatase 1, regulatory subunit 3B // --- //	protein phosphatase 1, regulatory subunit 3B	PPP1R3B	0.00081116	0.616346	1.07338	0.947777	1.00926	0.00326153	-1.61408	0.0168487	1.44731
14300687	XM_532819 // MFHAS1 // malignant fibrous histiocytoma amplified sequence 1 // --- // 47	MFHAS1	XM_532819	XM_532819 // MFHAS1 // malignant fibrous histiocytoma amplified sequence 1 // --- // 47	malignant fibrous histiocytoma amplified sequence 1	MFHAS1	0.0378417	0.361353	1.16733	0.626173	1.08522	0.00661462	1.67115	0.877084	-1.02621
14300718	XM_532823 // TUSC3 // tumor suppressor candidate 3 // --- // 475608 /// ENSCAFT00000010	TUSC3	XM_532823	XM_532823 // TUSC3 // tumor suppressor candidate 3 // --- // 475608 /// ENSCAFT00000010	tumor suppressor candidate 3	TUSC3	0.00133276	0.857698	-1.03298	0.544466	-1.1166	0.00010292	2.48868	0.107958	1.35425
14300731	ENSCAFT00000011033 // EFHA2 // EF-hand domain family, member A2 // --- // 606938	EFHA2	ENSCAFT00000011033	ENSCAFT00000011033 // EFHA2 // EF-hand domain family, member A2 // --- // 606938	EF-hand domain family, member A2	EFHA2	3.94e-09	0.0647857	-1.21609	0.00873405	-1.34254	2.39e-06	-2.0205	0.0232861	-1.28075
14300768	ENSCAFT00000011156 // SLC7A2 // solute carrier family 7 (cationic amino acid transporte	SLC7A2	ENSCAFT00000011156	ENSCAFT00000011156 // SLC7A2 // solute carrier family 7 (cationic amino acid transporte	solute carrier family 7 (cationic amino acid transporter, y+ system), member 2	SLC7A2	1.34e-12	0.358144	1.18455	0.226747	1.25236	0.00135424	-1.99952	0.226397	1.25258
14300788	ENSCAFT00000011424 // PCM1 // pericentriolar material 1 // --- // ---	PCM1	ENSCAFT00000011424				0.000104582	0.277434	1.1009	0.515094	1.05856	0.000150548	-1.5243	0.33867	-1.08798
14300840	ENSCAFT00000011721 // FAT1 // FAT tumor suppressor homolog 1 (Drosophila) // --- // 475	FAT1	ENSCAFT00000011721	ENSCAFT00000011721 // FAT1 // FAT tumor suppressor homolog 1 (Drosophila) // --- // 475	FAT tumor suppressor homolog 1 (Drosophila)	FAT1	9.71e-12	0.0228776	1.48093	0.0843504	1.33255	5.64e-05	2.33027	0.573652	1.09376
14300868	ENSCAFT00000011988 // SORBS2 // sorbin and SH3 domain containing 2 // --- // 482906 ///	SORBS2	ENSCAFT00000011988	ENSCAFT00000011988 // SORBS2 // sorbin and SH3 domain containing 2 // --- // 482906 ///	sorbin and SH3 domain containing 2	SORBS2	3.6e-09	0.401602	1.39383	0.751305	1.1323	0.0738456	-2.0899	0.0119173	-2.98305
14300950	ENSCAFT00000012318 // ACSL1 // acyl-CoA synthetase long-chain family member 1 // --- //	ACSL1	ENSCAFT00000012318	ENSCAFT00000012318 // ACSL1 // acyl-CoA synthetase long-chain family member 1 // --- //	acyl-CoA synthetase long-chain family member 1	ACSL1	0.0337521	0.829583	-1.04688	0.643735	-1.10374	0.00556024	-1.955	0.782355	1.06059
14300987	ENSCAFT00000012385 // CASP3 // caspase 3, apoptosis-related cysteine peptidase // --- /	CASP3	ENSCAFT00000012385	ENSCAFT00000012385 // CASP3 // caspase 3, apoptosis-related cysteine peptidase // --- /	caspase 3, apoptosis-related cysteine peptidase	CASP3	0.000284186	0.117177	1.60415	0.169723	1.50732	0.0147996	2.18002	0.859865	1.05253
14301053	XM_003432120 // AGA // aspartylglucosaminidase // --- // 475638 /// ENSCAFT00000013320	AGA	XM_003432120				1.88e-06	0.249809	1.21682	0.998183	1.00038	0.00123178	1.90311	0.021846	1.51796
14301065	XM_540047 // VEGFC // vascular endothelial growth factor C // --- // 482932 /// ENSCAFT	VEGFC	XM_540047	XM_540047 // VEGFC // vascular endothelial growth factor C // --- // 482932 /// ENSCAFT	vascular endothelial growth factor C	VEGFC	0.000142365	0.0391335	-1.60689	0.0231353	-1.69929	0.0819044	-1.47983	0.758337	1.06831
14301081	XM_532853 // GPM6A // glycoprotein M6A // --- // 475641 /// ENSCAFT00000013506 // GPM6A	GPM6A	XM_532853	XM_532853 // GPM6A // glycoprotein M6A // --- // 475641 /// ENSCAFT00000013506 // GPM6A	glycoprotein M6A	GPM6A	0.0311071	0.0107416	-1.52022	0.136075	-1.2558	0.469009	1.11364	0.426437	1.12573
14301122	ENSCAFT00000022839 // LOC491504 // myomesin-2-like // --- // 491504	LOC491504	ENSCAFT00000022839				0.00511018	0.456528	1.17404	0.974479	1.00686	0.793495	-1.05757	0.0230333	1.69646
14301140	---		---				0.00437105	0.421364	-1.14624	0.00378644	-1.75007	0.00583802	-1.69155	0.490709	-1.12374
14301294	ENSCAFT00000005639 // OR2A14 // olfactory receptor, family 2, subfamily A, member 14 //	OR2A14	ENSCAFT00000005639				0.088579	0.196686	1.24784	0.702807	-1.06592	0.0032434	-1.7651	0.596917	-1.09273
14301326	ENSCAFT00000005812 // ZYX // zyxin // --- // ---	ZYX	ENSCAFT00000005812	ENSCAFT00000005812 // ZYX // zyxin // --- // ---	zyxin	ZYX	0.000114049	0.949232	-1.0081	0.653998	1.05859	1.4e-05	2.15239	0.076862	1.26587
14301336	NM_001003124 // CLCN1 // chloride channel, voltage-sensitive 1 // --- // 403723 /// ENS	CLCN1	NM_001003124	NM_001003124 // CLCN1 // chloride channel, voltage-sensitive 1 // --- // 403723 /// ENS	chloride channel, voltage-sensitive 1	CLCN1	3.84e-11	0.179213	-1.3303	0.458859	1.16674	4.75e-05	-3.06358	0.667556	1.09297
14301373	ENSCAFT00000005865 // GSTK1 // glutathione S-transferase kappa 1 // --- // 475518 /// E	GSTK1	ENSCAFT00000005865	ENSCAFT00000005865 // GSTK1 // glutathione S-transferase kappa 1 // --- // 475518 /// E	glutathione S-transferase kappa 1	GSTK1	6.86e-08	0.782081	-1.03784	0.920384	1.0135	0.000235054	-1.86285	0.0161274	-1.42624
14301391	ENSCAFT00000038075 // OR6V1 // olfactory receptor, family 6, subfamily V, member 1 // -	OR6V1	ENSCAFT00000038075				0.519277	0.461268	1.15135	0.889279	1.02676	0.496222	-1.13882	0.0448873	-1.50115
14301459	XM_846244 // LOC609053 // uncharacterized LOC609053 // --- // 609053 /// ENSCAFT0000000	LOC609053	XM_846244				0.0676442	0.776893	-1.07127	0.0113752	-1.97963	0.120166	-1.48021	0.335255	-1.26787
14301461	---		---				0.417328	0.798133	1.05566	0.862045	1.03746	0.820225	-1.04929	0.0370569	-1.60595
14301581	XM_539880 // AGK // acylglycerol kinase // --- // 482764 /// ENSCAFT00000006263 // AGK	AGK	XM_539880	XM_539880 // AGK // acylglycerol kinase // --- // 482764 /// ENSCAFT00000006263 // AGK	acylglycerol kinase	AGK	0.000137811	0.865161	1.02594	0.941988	1.01103	9.41e-06	2.57105	0.00566362	1.60615
14301599	XM_539881 // TMEM178B // transmembrane protein 178B // --- // 482765 /// ENSCAFT0000000	TMEM178B	XM_539881				0.154573	0.363537	1.34528	0.450522	1.27798	0.0108376	2.49417	0.161468	1.5929
14301608	XM_532750 // ADCK2 // aarF domain containing kinase 2 // --- // 475527 /// ENSCAFT00000	ADCK2	XM_532750				0.0348099	0.989623	-1.00161	0.463664	-1.09575	0.000959942	-1.63452	0.280719	-1.14565
14301622	XM_539887 // TBXAS1 // thromboxane A synthase 1 (platelet) // --- // 482771 /// ENSCAFT	TBXAS1	XM_539887	XM_539887 // TBXAS1 // thromboxane A synthase 1 (platelet) // --- // 482771 /// ENSCAFT	thromboxane A synthase 1 (platelet)	TBXAS1	0.0172158	0.938836	-1.02844	0.563192	1.23662	0.000643095	4.57301	0.835045	1.07912
14301628	---		---				0.172415	0.411661	1.352	0.608806	1.20534	0.0262184	-2.40176	0.232648	1.55866
14301630	NM_001131061 // C16H7orf55 // uncharacterized LOC100174968 // --- // 100174968 /// ENSC	C16H7orf55	NM_001131061				0.000540144	0.813279	-1.02823	0.806914	1.02923	3.53e-05	-1.92814	0.00809119	-1.41966
14301708	---		---				0.22051	0.0216134	1.51689	0.879422	-1.02556	0.585228	-1.09547	0.471307	1.12838
14301759	XM_844017 // NONO // non-POU domain containing, octamer-binding // --- // 612773	NONO	XM_844017	XM_844017 // NONO // non-POU domain containing, octamer-binding // --- // 612773	non-POU domain containing, octamer-binding	NONO	0.00995274	0.0455935	1.49048	0.841473	1.03813	0.0055287	1.80377	0.0466563	1.4872
14301783	ENSCAFT00000005101 // CALD1 // caldesmon 1 // --- // --- /// XM_854787 // LOC608135 //	CALD1	ENSCAFT00000005101				0.000330342	0.0763572	-1.48379	0.589531	-1.1215	0.752673	1.06905	0.0463774	1.56778
14301860	ENSCAFT00000038988 // RARRES2 // retinoic acid receptor responder (tazarotene induced)	RARRES2	ENSCAFT00000038988	ENSCAFT00000038988 // RARRES2 // retinoic acid receptor responder (tazarotene induced)	retinoic acid receptor responder (tazarotene induced) 2	RARRES2	0.000961076	0.240171	-1.36222	0.894928	-1.03459	1.86e-05	4.57144	0.224398	1.37745
14301870	ENSCAFT00000038426 // GIMAP6 // GTPase, IMAP family member 6 // --- // ---	GIMAP6	ENSCAFT00000038426	ENSCAFT00000038426 // GIMAP6 // GTPase, IMAP family member 6 // --- // ---	GTPase, IMAP family member 6	GIMAP6	0.258468	0.996121	-1.00116	0.350242	1.25263	0.0155601	1.88431	0.358606	-1.24764
14301876	ENSCAFT00000007392 // TMEM176B // transmembrane protein 176B // --- // 610914 /// XM_00	TMEM176B	ENSCAFT00000007392	ENSCAFT00000007392 // TMEM176B // transmembrane protein 176B // --- // 610914 /// XM_00	transmembrane protein 176B	TMEM176B	2.84e-08	0.0523323	-1.54444	0.0184981	-1.72238	0.766801	1.06455	0.842845	1.04267
14301948	ENSCAFT00000007734 // ASB10 // ankyrin repeat and SOCS box containing 10 // --- // 4828	ASB10	ENSCAFT00000007734	ENSCAFT00000007734 // ASB10 // ankyrin repeat and SOCS box containing 10 // --- // 4828	ankyrin repeat and SOCS box containing 10	ASB10	0.0053471	0.908478	-1.02618	0.722198	-1.08337	0.00186232	-2.27774	0.011274	-1.88428
14301991	ENSCAFT00000007846 // SMARCD3 // SWI/SNF related, matrix associated, actin dependent re	SMARCD3	ENSCAFT00000007846	ENSCAFT00000007846 // SMARCD3 // SWI/SNF related, matrix associated, actin dependent re	SWI/SNF related, matrix associated, actin dependent regulator of chromatin, subfamily d, member 3	SMARCD3	0.000577088	0.0267331	-1.3121	0.780189	-1.03211	0.000748855	-1.58792	0.0216503	-1.32752
14302169	---		---				0.0642864	0.678125	1.05546	0.167753	1.20261	0.00371936	-1.54208	0.752562	-1.0418
14302182	ENSCAFT00000008419 // NCAPG2 // non-SMC condensin II complex, subunit G2 // --- // 4755	NCAPG2	ENSCAFT00000008419	ENSCAFT00000008419 // NCAPG2 // non-SMC condensin II complex, subunit G2 // --- // 4755	non-SMC condensin II complex, subunit G2	NCAPG2	0.00187041	0.975669	-1.00561	0.951331	1.01126	0.000179865	2.39894	0.691407	-1.07577
14302234	XM_849361 // VIPR2 // vasoactive intestinal peptide receptor 2 // --- // 611663 /// ENS	VIPR2	XM_849361	XM_849361 // VIPR2 // vasoactive intestinal peptide receptor 2 // --- // 611663 /// ENS	vasoactive intestinal peptide receptor 2	VIPR2	0.0975236	0.0127209	-2.14348	0.117013	-1.569	0.363336	-1.28965	0.586512	-1.16288
14302256	XM_843138 // PSD3 // pleckstrin and Sec7 domain containing 3 // --- // 606759 /// ENSCA	PSD3	XM_843138	XM_843138 // PSD3 // pleckstrin and Sec7 domain containing 3 // --- // 606759 /// ENSCA	pleckstrin and Sec7 domain containing 3	PSD3	0.0140636	0.101908	-1.51336	0.271347	-1.31263	0.0188711	1.86581	0.840316	1.05011
14302408	XM_539958 // GINS4 // GINS complex subunit 4 (Sld5 homolog) // --- // 482843 /// ENSCAF	GINS4	XM_539958	XM_539958 // GINS4 // GINS complex subunit 4 (Sld5 homolog) // --- // 482843 /// ENSCAF	GINS complex subunit 4 (Sld5 homolog)	GINS4	0.000120836	0.845144	-1.04813	0.893788	1.03265	8.69e-06	4.55888	0.111389	1.49039
14302449	---		---				0.00177452	0.00924747	-1.54797	0.0327163	1.41239	0.813429	1.03607	0.0417762	-1.3866
14302452	ENSCAFT00000009388 // LOC607729 // disintegrin and metalloproteinase domain-containing	LOC607729	ENSCAFT00000009388	ENSCAFT00000009388 // LOC607729 // disintegrin and metalloproteinase domain-containing	disintegrin and metalloproteinase domain-containing protein 18-like	ADAM3A	0.000457104	0.820983	1.03073	0.283314	-1.1573	0.00313569	-1.57937	0.551051	-1.08344
14302486	XM_532797 // ADAM32 // ADAM metallopeptidase domain 32 // --- // 475578 /// ENSCAFT0000	ADAM32	XM_532797	XM_532797 // ADAM32 // ADAM metallopeptidase domain 32 // --- // 475578 /// ENSCAFT0000	ADAM metallopeptidase domain 32	ADAM32	4.79e-10	0.426855	1.21581	0.114619	1.49174	0.033831	-1.74409	0.423366	-1.21765
14302530	ENSCAFT00000009452 // HTRA4 // HtrA serine peptidase 4 // --- // 475580 /// XM_532799 /	HTRA4	ENSCAFT00000009452	ENSCAFT00000009452 // HTRA4 // HtrA serine peptidase 4 // --- // 475580 /// XM_532799 /	HtrA serine peptidase 4	HTRA4	9.39e-06	0.0285026	-1.4304	0.989547	1.00198	0.000137833	-2.09523	0.000681864	-1.8667
14302539	ENSCAFT00000019913 // PLEKHA2 // pleckstrin homology domain containing, family A (phosp	PLEKHA2	ENSCAFT00000019913	ENSCAFT00000019913 // PLEKHA2 // pleckstrin homology domain containing, family A (phosp	pleckstrin homology domain containing, family A (phosphoinositide binding specific) member 2	PLEKHA2	2.2e-09	0.0392929	1.29127	0.572985	1.06773	1.74e-06	2.29994	0.432465	-1.09605
14302551	XM_843572 // TACC1 // transforming, acidic coiled-coil containing protein 1 // --- // 4	TACC1	XM_843572	XM_843572 // TACC1 // transforming, acidic coiled-coil containing protein 1 // --- // 4	transforming, acidic coiled-coil containing protein 1	TACC1	2.87e-05	0.519976	-1.09507	0.529988	1.09267	5.29e-05	2.1235	0.537865	1.0908
14302635	XM_549448 // EIF4EBP1 // eukaryotic translation initiation factor 4E binding protein 1	EIF4EBP1	XM_549448	XM_549448 // EIF4EBP1 // eukaryotic translation initiation factor 4E binding protein 1	eukaryotic translation initiation factor 4E binding protein 1	EIF4EBP1	0.105464	0.961767	1.009	0.0394343	1.51097	0.155622	-1.31556	0.78364	1.05274
14302720	---		---				0.0069709	0.579603	-1.17179	0.0463844	-1.83179	0.0688492	1.72783	0.910514	-1.03253
14302735	---		---				0.475341	0.956716	-1.01106	0.619757	-1.10619	0.0372447	-1.57322	0.365644	1.20407
14302847	XM_539997 // ERI1 // exoribonuclease 1 // --- // 482882 /// ENSCAFT00000010754 // ERI1	ERI1	XM_539997				1.03e-06	0.84852	-1.03397	0.855062	-1.03246	0.629346	1.08837	0.00350391	-1.80151
14302858	XM_540001 // LONRF1 // LON peptidase N-terminal domain and ring finger 1 // --- // 4828	LONRF1	XM_540001	XM_540001 // LONRF1 // LON peptidase N-terminal domain and ring finger 1 // --- // 4828	LON peptidase N-terminal domain and ring finger 1	LONRF1	0.0959175	0.796775	-1.06443	0.871331	-1.04002	0.00802332	-2.05782	0.720264	-1.0908
14302908	XM_843168 // MSR1 // macrophage scavenger receptor 1 // --- // 482891 /// ENSCAFT000000	MSR1	XM_843168	XM_843168 // MSR1 // macrophage scavenger receptor 1 // --- // 482891 /// ENSCAFT000000	macrophage scavenger receptor 1	MSR1	6.29e-05	0.315129	-1.5147	0.497206	1.32068	2.38e-06	17.3878	0.701017	-1.16943
14302970	---		---				0.0811848	0.360555	-1.17841	0.309466	-1.2009	0.0155333	-1.60351	0.0395567	-1.47825
14302972	ENSCAFT00000011268 // FGL1 // fibrinogen-like 1 // --- // 475617	FGL1	ENSCAFT00000011268	ENSCAFT00000011268 // FGL1 // fibrinogen-like 1 // --- // 475617	fibrinogen-like 1	FGL1	1.36e-07	0.0622872	-1.41588	0.0323363	1.50182	0.599599	1.09739	8.19e-06	3.05626
14302982	ENSCAFT00000011516 // ASAH1 // N-acylsphingosine amidohydrolase (acid ceramidase) 1 //	ASAH1	ENSCAFT00000011516	ENSCAFT00000011516 // ASAH1 // N-acylsphingosine amidohydrolase (acid ceramidase) 1 //	N-acylsphingosine amidohydrolase (acid ceramidase) 1	ASAH1	0.00596038	0.449497	1.19642	0.641449	1.11605	0.00055842	2.69969	0.403097	1.21979
14303020	XM_003639567 // LOC100856057 // zinc finger protein 42 homolog // --- // 100856057 ///	LOC100856057	XM_003639567				0.000273228	0.0114258	-1.2655	0.0582514	-1.18309	1.76e-05	-1.64332	0.554327	1.05105
14303022	---		---				0.0305798	0.151148	-1.38756	0.00642466	1.97511	0.37252	1.22059	0.907457	1.02599
14303055	ENSCAFT00000011851 // CYP4V2 // cytochrome P450, family 4, subfamily V, polypeptide 2 /	CYP4V2	ENSCAFT00000011851	ENSCAFT00000011851 // CYP4V2 // cytochrome P450, family 4, subfamily V, polypeptide 2 /	cytochrome P450, family 4, subfamily V, polypeptide 2	CYP4V2	0.000711637	0.914672	1.03741	0.366817	1.36807	1.1e-05	8.32064	0.802733	1.08949
14303096	XM_532841 // ANKRD37 // ankyrin repeat domain 37 // --- // 475627 /// ENSCAFT0000001210	ANKRD37	XM_532841	XM_532841 // ANKRD37 // ankyrin repeat domain 37 // --- // 475627 /// ENSCAFT0000001210	ankyrin repeat domain 37	ANKRD37	0.0206264	0.744465	-1.03909	0.484757	1.08621	0.00163487	-1.54839	0.246558	-1.14919
14303122	ENSCAFT00000012152 // SLC25A4 // solute carrier family 25 (mitochondrial carrier; adeni	SLC25A4	ENSCAFT00000012152	ENSCAFT00000012152 // SLC25A4 // solute carrier family 25 (mitochondrial carrier; adeni	solute carrier family 25 (mitochondrial carrier; adenine nucleotide translocator), member 4	SLC25A4	1.2e-06	0.286006	-1.07389	0.0860138	-1.12542	2.59e-06	-1.57998	0.0657451	-1.13606
14303148	XM_540027 // STOX2 // storkhead box 2 // --- // 482912 /// ENSCAFT00000012467 // STOX2	STOX2	XM_540027	XM_540027 // STOX2 // storkhead box 2 // --- // 482912 /// ENSCAFT00000012467 // STOX2	storkhead box 2	STOX2	4.59e-07	0.658038	1.05297	0.120697	-1.20632	2.41e-06	-2.25981	0.00646146	-1.43072
14303214	XM_532850 // ODZ3 // odz, odd Oz/ten-m homolog 3 (Drosophila) // --- // 475637 /// ENSC	ODZ3	XM_532850	XM_532850 // ODZ3 // odz, odd Oz/ten-m homolog 3 (Drosophila) // --- // 475637 /// ENSC	odz, odd Oz/ten-m homolog 3 (Drosophila)	ODZ3	1.46e-06	0.0347859	1.45201	0.763074	-1.05083	1.46e-07	4.18338	0.696385	1.06635
14303253	NM_001003314 // SPCS3 // signal peptidase complex subunit 3 homolog (S. cerevisiae) //	SPCS3	NM_001003314	NM_001003314 // SPCS3 // signal peptidase complex subunit 3 homolog (S. cerevisiae) //	signal peptidase complex subunit 3 homolog (S. cerevisiae)	SPCS3	0.000217963	0.709724	-1.03766	0.439562	1.08041	0.000285654	1.56907	0.826908	1.02193
14303365	---		---				0.277442	0.692952	1.07683	0.213908	-1.26908	0.0390469	-1.51256	0.991208	1.00206
14303418	---		---				0.191417	0.428755	-1.16304	0.136288	1.33884	0.0430669	-1.50494	0.101639	-1.38137
14303513	---		---				0.418623	0.414824	-1.55053	0.0446125	-3.13192	0.576175	-1.34845	0.46113	-1.48531
14303541	ENSCAFT00000005404 // ASAP2 // ArfGAP with SH3 domain, ankyrin repeat and PH domain 2 /	ASAP2	ENSCAFT00000005404	ENSCAFT00000005404 // ASAP2 // ArfGAP with SH3 domain, ankyrin repeat and PH domain 2 /	ArfGAP with SH3 domain, ankyrin repeat and PH domain 2	ASAP2	0.085626	0.573589	-1.1092	0.227451	-1.2541	0.0170596	1.61629	0.358704	1.18586
14303624	ENSCAFT00000038150 // KLF11 // Kruppel-like factor 11 // --- // 475665 /// XM_532873 //	KLF11	ENSCAFT00000038150	ENSCAFT00000038150 // KLF11 // Kruppel-like factor 11 // --- // 475665 /// XM_532873 //	Kruppel-like factor 11	KLF11	0.0501396	0.101579	1.39442	0.116593	1.37373	0.0282555	-1.5866	0.076461	-1.43691
14303630	XM_540076 // RRM2 // ribonucleotide reductase M2 // --- // 482963 /// ENSCAFT0000000548	RRM2	XM_540076	XM_540076 // RRM2 // ribonucleotide reductase M2 // --- // 482963 /// ENSCAFT0000000548	ribonucleotide reductase M2	RRM2	6.19e-05	0.450575	-1.24806	0.578918	-1.17623	1.7e-05	5.65281	0.643521	1.14471
14303642	XM_847124 // HPCAL1 // hippocalcin-like 1 // --- // 609787 /// ENSCAFT00000005486 // HP	HPCAL1	XM_847124	XM_847124 // HPCAL1 // hippocalcin-like 1 // --- // 609787 /// ENSCAFT00000005486 // HP	hippocalcin-like 1	HPCAL1	0.159264	0.612986	1.10238	0.274537	-1.23834	0.038961	1.52941	0.61963	-1.10036
14303706	ENSCAFT00000005826 // LPIN1 // lipin 1 // --- // ---	LPIN1	ENSCAFT00000005826	ENSCAFT00000005826 // LPIN1 // lipin 1 // --- // ---	lipin 1	LPIN1	1.93e-07	0.0491736	-1.25602	0.0550078	-1.24815	2.62e-07	-2.4775	0.881181	-1.0164
14303766	XM_003432146 // MYCN // v-myc myelocytomatosis viral related oncogene, neuroblastoma de	MYCN	XM_003432146				0.0613147	0.0460295	-1.45308	0.0252662	-1.53161	0.662497	-1.07986	0.0821883	-1.37768
14303793	---		---				0.0930621	0.314464	-1.21691	0.738619	-1.06629	0.00758156	-1.78109	0.210602	1.27959
14303830	XM_540106 // UBXN2A // UBX domain protein 2A // --- // 482992 /// ENSCAFT00000006336 //	UBXN2A	XM_540106	XM_540106 // UBXN2A // UBX domain protein 2A // --- // 482992 /// ENSCAFT00000006336 //	UBX domain protein 2A	UBXN2A	0.000519553	0.919381	1.01821	0.926687	-1.01654	0.00450003	-1.78492	0.361795	-1.17906
14303854	HM565770 // NCOA1 // nuclear receptor coactivator 1 // --- // 475684	NCOA1	HM565770				0.0135556	0.326807	1.1422	0.577797	1.07754	0.00183694	1.63198	0.0433127	1.33433
14303969	XM_540118 // C17H2orf18 // chromosome 17 open reading frame, human C2orf18 // --- // 48	C17H2orf18	XM_540118				0.0169074	0.0509046	1.49044	0.603446	1.10539	0.00179952	2.02678	0.740909	-1.06568
14304130	ENSCAFT00000007815 // TRIM54 // tripartite motif containing 54 // --- // 475701	TRIM54	ENSCAFT00000007815	ENSCAFT00000007815 // TRIM54 // tripartite motif containing 54 // --- // 475701	tripartite motif containing 54	TRIM54	0.00276356	0.175811	-1.29302	0.208439	-1.26846	0.0045601	-1.81832	0.39206	-1.17303
14304138	XM_540126 // SNX17 // sorting nexin 17 // --- // 483011 /// ENSCAFT00000007887 // SNX17	SNX17	XM_540126	XM_540126 // SNX17 // sorting nexin 17 // --- // 483011 /// ENSCAFT00000007887 // SNX17	sorting nexin 17	SNX17	4.62e-05	0.144366	-1.20724	0.696312	-1.04998	0.000438729	1.71784	0.87855	-1.01924
14304269	ENSCAFT00000035889 // FOSL2 // FOS-like antigen 2 // --- // 608412 /// XM_845624 // FOS	FOSL2	ENSCAFT00000035889	ENSCAFT00000035889 // FOSL2 // FOS-like antigen 2 // --- // 608412 /// XM_845624 // FOS	FOS-like antigen 2	FOSL2	0.000547805	0.892769	1.04152	0.62012	1.16199	0.000197355	4.15756	0.186623	1.50656
14304365	ENSCAFT00000008526 // CLIP4 // CAP-GLY domain containing linker protein family, member	CLIP4	ENSCAFT00000008526	ENSCAFT00000008526 // CLIP4 // CAP-GLY domain containing linker protein family, member	CAP-GLY domain containing linker protein family, member 4	CLIP4	1.23e-08	0.89199	1.01555	0.702371	-1.04446	3.12e-05	-1.89738	0.263231	1.13845
14304389	XM_848875 // LBH // limb bud and heart development homolog (mouse) // --- // 611237 ///	LBH	XM_848875	XM_848875 // LBH // limb bud and heart development homolog (mouse) // --- // 611237 ///	limb bud and heart development homolog (mouse)	LBH	0.00272814	0.0186709	1.89746	0.12798	1.4812	0.105626	1.52154	0.520779	1.17431
14304406	XM_845880 // SPAST // spastin // --- // 608582 /// ENSCAFT00000009227 // SPAST // spast	SPAST	XM_845880				0.00011888	0.316895	-1.09784	0.233567	1.11835	0.000280886	-1.51875	0.0301301	-1.23984
14304543	ENSCAFT00000009448 // LTBP1 // latent transforming growth factor beta binding protein 1	LTBP1	ENSCAFT00000009448	ENSCAFT00000009448 // LTBP1 // latent transforming growth factor beta binding protein 1	latent transforming growth factor beta binding protein 1	LTBP1	1.26e-06	0.513396	-1.13118	0.527285	1.12656	1.43e-05	3.10199	0.0546449	1.46572
14304569	XM_848986 // RASGRP3 // RAS guanyl releasing protein 3 (calcium and DAG-regulated) // -	RASGRP3	XM_848986	XM_848986 // RASGRP3 // RAS guanyl releasing protein 3 (calcium and DAG-regulated) // -	RAS guanyl releasing protein 3 (calcium and DAG-regulated)	RASGRP3	6.56e-05	0.0156711	-1.58054	0.212654	-1.24586	2.9e-05	-2.65469	0.309954	-1.19432
14304604	ENSCAFT00000009573 // VIT // vitrin // --- // --- /// XM_540147 // VIT // vitrin // ---	VIT	ENSCAFT00000009573	ENSCAFT00000009573 // VIT // vitrin // --- // --- /// XM_540147 // VIT // vitrin // ---	vitrin /// vitrin	VIT	0.000277182	0.656019	-1.16497	0.35953	1.37352	0.0420692	-2.10292	0.932058	1.02957
14304648	ENSCAFT00000009969 // FAM82A1 // family with sequence similarity 82, member A1 // --- /	FAM82A1	ENSCAFT00000009969	ENSCAFT00000009969 // FAM82A1 // family with sequence similarity 82, member A1 // --- /	family with sequence similarity 82, member A1	FAM82A1	4.99e-06	0.0457983	-1.26335	0.386127	1.10096	0.000333204	-1.63284	0.140135	-1.18243
14304675	XM_532942 // MORN2 // MORN repeat containing 2 // --- // 475733 /// ENSCAFT00000010200	MORN2	XM_532942				0.427225	0.48525	-1.17486	0.834998	-1.04891	0.0289107	1.71835	0.975119	-1.00717
14304710	ENSCAFT00000035997 // EML4 // echinoderm microtubule associated protein like 4 // --- /	EML4	ENSCAFT00000035997	ENSCAFT00000035997 // EML4 // echinoderm microtubule associated protein like 4 // --- /	echinoderm microtubule associated protein like 4	EML4	0.00215014	0.575876	-1.10809	0.992276	1.00177	0.000507878	2.18106	0.0772357	1.40411
14304758	ENSCAFT00000010601 // NCAPH // non-SMC condensin I complex, subunit H // --- // 475741	NCAPH	ENSCAFT00000010601	ENSCAFT00000010601 // NCAPH // non-SMC condensin I complex, subunit H // --- // 475741	non-SMC condensin I complex, subunit H	NCAPH	0.012691	0.0612062	-1.50233	0.904107	-1.02505	0.00314121	2.01769	0.80418	-1.05228
14304880	XM_532953 // MRPS5 // mitochondrial ribosomal protein S5 // --- // 475746 /// ENSCAFT00	MRPS5	XM_532953				2.81e-07	0.0226025	-1.18998	0.945233	-1.00482	1.19e-05	-1.53729	0.0181874	1.19881
14304895	NM_001197145 // TPC3 // two pore segment channel 3 // --- // 483057 /// ENSCAFT00000036	TPC3	NM_001197145				0.0573863	0.897624	-1.02143	0.0753449	1.36142	0.00427057	1.71548	0.147307	1.28024
14304939	ENSCAFT00000011439 // MERTK // c-mer proto-oncogene tyrosine kinase // --- // 483060 //	MERTK	ENSCAFT00000011439	ENSCAFT00000011439 // MERTK // c-mer proto-oncogene tyrosine kinase // --- // 483060 //	c-mer proto-oncogene tyrosine kinase	MERTK	0.180547	0.881618	1.04331	0.712693	1.11074	0.0316745	1.93396	0.553337	-1.18489
14304983	ENSCAFT00000011478 // ZC3H6 // zinc finger CCCH-type containing 6 // --- // 475751	ZC3H6	ENSCAFT00000011478	ENSCAFT00000011478 // ZC3H6 // zinc finger CCCH-type containing 6 // --- // 475751	zinc finger CCCH-type containing 6	ZC3H6	0.0272815	0.532487	1.10628	0.691505	-1.06606	0.00127956	-1.85342	0.645438	1.07706
14305021	ENSCAFT00000037804 // CHCHD5 // coiled-coil-helix-coiled-coil-helix domain containing 5	CHCHD5	ENSCAFT00000037804				0.000567114	0.280648	-1.09842	0.0388417	-1.20827	0.00529847	1.31138	0.000129086	-1.52337
14305025	XM_540181 // SLC20A1 // solute carrier family 20 (phosphate transporter), member 1 // -	SLC20A1	XM_540181	XM_540181 // SLC20A1 // solute carrier family 20 (phosphate transporter), member 1 // -	solute carrier family 20 (phosphate transporter), member 1	SLC20A1	0.0477341	0.666715	-1.13761	0.680578	-1.13112	0.00946095	2.37769	0.204197	1.47549
14305058	ENSCAFT00000011651 // IL1RN // interleukin 1 receptor antagonist // --- // 403660 /// N	IL1RN	ENSCAFT00000011651	ENSCAFT00000011651 // IL1RN // interleukin 1 receptor antagonist // --- // 403660 /// N	interleukin 1 receptor antagonist	IL1RN	2.16e-05	0.630104	1.16749	0.956908	1.01746	2.65e-06	9.30132	0.861819	1.05737
14305099	ENSCAFT00000011768 // IGKC // immunoglobulin kappa constant // --- // ---	IGKC	ENSCAFT00000011768				0.135636	0.746744	1.1576	0.25338	1.69511	0.0124756	3.50221	0.330443	1.56374
14305101	ENSCAFT00000011790 // IGKC // immunoglobulin kappa constant // --- // --- /// ENSCAFT00	IGKC	ENSCAFT00000011790				0.0100003	0.956788	-1.01912	0.649567	1.17275	0.000555084	4.38639	0.163309	1.65348
14305127	AY058916 // FABP1 // fatty acid binding protein 1, liver // --- // 403619	FABP1	AY058916	AY058916 // FABP1 // fatty acid binding protein 1, liver // --- // 403619	fatty acid binding protein 1, liver	FABP1	0.0267218	0.159507	1.2534	0.0898432	1.31837	0.00208198	-1.75308	0.714722	1.05861
14305220	XM_849749 // ST3GAL5 // ST3 beta-galactoside alpha-2,3-sialyltransferase 5 // --- // 61	ST3GAL5	XM_849749	XM_849749 // ST3GAL5 // ST3 beta-galactoside alpha-2,3-sialyltransferase 5 // --- // 61	ST3 beta-galactoside alpha-2,3-sialyltransferase 5	ST3GAL5	5.06e-06	0.00270218	-1.63504	0.270223	-1.1717	0.0117159	1.48385	0.000683281	1.79007
14305244	ENSCAFT00000012291 // TMEM150A // transmembrane protein 150A // --- // 483080	TMEM150A	ENSCAFT00000012291	ENSCAFT00000012291 // TMEM150A // transmembrane protein 150A // --- // 483080	transmembrane protein 150A	TMEM150A	2.64e-08	0.52737	1.1242	0.839038	-1.03812	0.00129624	-2.0242	0.261242	-1.23495
14305266	XM_540197 // CAPG // capping protein (actin filament), gelsolin-like // --- // 483082 /	CAPG	XM_540197	XM_540197 // CAPG // capping protein (actin filament), gelsolin-like // --- // 483082 /	capping protein (actin filament), gelsolin-like	CAPG	6.13e-05	0.152457	-1.57696	0.838404	-1.06486	3.79e-06	8.01946	0.988667	-1.00438
14305297	XM_532985 // SUCLG1 // succinate-CoA ligase, alpha subunit // --- // 475775 /// ENSCAFT	SUCLG1	XM_532985	XM_532985 // SUCLG1 // succinate-CoA ligase, alpha subunit // --- // 475775 /// ENSCAFT	succinate-CoA ligase, alpha subunit	SUCLG1	0.000962023	0.378515	-1.09084	0.8713	-1.01593	9.35e-05	-1.64225	0.221754	-1.12981
14305321	ENSCAFT00000012933 // LOC100687463 // regenerating islet-derived protein 3-gamma-like /	LOC100687463	ENSCAFT00000012933	ENSCAFT00000012933 // LOC100687463 // regenerating islet-derived protein 3-gamma-like /	regenerating islet-derived protein 3-gamma-like /// regenerating islet-derived 3 alpha	REG3G	0.000448739	0.0855994	-1.81608	0.104821	1.75058	0.00348584	3.0489	0.12334	1.69849
14305325	ENSCAFT00000012960 // LRRTM4 // leucine rich repeat transmembrane neuronal 4 // --- //	LRRTM4	ENSCAFT00000012960	ENSCAFT00000012960 // LRRTM4 // leucine rich repeat transmembrane neuronal 4 // --- //	leucine rich repeat transmembrane neuronal 4	LRRTM4	0.229024	0.56589	-1.09494	0.398064	-1.14379	0.0159447	-1.51728	0.921014	-1.01571
14305509	ENSCAFT00000013807 // SLC4A5 // solute carrier family 4, sodium bicarbonate cotransport	SLC4A5	ENSCAFT00000013807	ENSCAFT00000013807 // SLC4A5 // solute carrier family 4, sodium bicarbonate cotransport	solute carrier family 4, sodium bicarbonate cotransporter, member 5	SLC4A5	1.93e-07	0.0062696	-1.61654	0.0600819	-1.36214	0.347344	-1.15939	0.47539	1.11812
14305533	XM_847765 // MOB1A // MOB kinase activator 1A // --- // 612924 /// ENSCAFT00000013895 /	MOB1A	XM_847765	XM_847765 // MOB1A // MOB kinase activator 1A // --- // 612924 /// ENSCAFT00000013895 /	MOB kinase activator 1A	MOB1A	0.000106739	0.186628	-1.23105	0.870063	-1.02536	8.86e-05	2.1871	0.0304649	1.42991
14305539	XM_850028 // BOLA3 // bolA homolog 3 (E. coli) // --- // 612287 /// ENSCAFT00000013897	BOLA3	XM_850028	XM_850028 // BOLA3 // bolA homolog 3 (E. coli) // --- // 612287 /// ENSCAFT00000013897	bolA homolog 3 (E. coli)	BOLA3	9.8e-05	0.596748	-1.06854	0.398066	-1.11252	0.000157416	-1.82719	0.170441	-1.19275
14305639	ENSCAFT00000036200 // PAIP2B // poly(A) binding protein interacting protein 2B // --- /	PAIP2B	ENSCAFT00000036200	ENSCAFT00000036200 // PAIP2B // poly(A) binding protein interacting protein 2B // --- /	poly(A) binding protein interacting protein 2B	PAIP2B	0.000138485	0.138777	1.25665	0.0634624	1.33963	1.71e-05	-2.42517	0.10467	-1.28689
14305647	XM_843181 // DCLRE1B // DNA cross-link repair 1B // --- // 606778 /// ENSCAFT0000001473	DCLRE1B	XM_843181	XM_843181 // DCLRE1B // DNA cross-link repair 1B // --- // 606778 /// ENSCAFT0000001473	DNA cross-link repair 1B	DCLRE1B	0.00835999	0.59992	1.06239	0.264229	1.13981	0.000372487	1.66131	0.288678	1.13215
14305677	---		---				0.0116166	0.234837	1.17998	0.00194401	-1.64209	0.127681	-1.24035	0.316184	-1.1488
14305716	ENSCAFT00000015425 // TSHB // thyroid stimulating hormone, beta // --- // 403973 /// NM	TSHB	ENSCAFT00000015425	ENSCAFT00000015425 // TSHB // thyroid stimulating hormone, beta // --- // 403973 /// NM	thyroid stimulating hormone, beta	TSHB	8.46e-13	0.0487002	-1.80066	0.989418	-1.00372	0.0891473	-1.64689	0.541702	-1.18755
14305719	ENSCAFT00000035308 // VANGL1 // vang-like 1 (van gogh, Drosophila) // --- // 483133	VANGL1	ENSCAFT00000035308	ENSCAFT00000035308 // VANGL1 // vang-like 1 (van gogh, Drosophila) // --- // 483133	vang-like 1 (van gogh, Drosophila)	VANGL1	0.000368991	0.600541	1.09988	0.348127	-1.18798	0.00299315	1.86427	0.528966	-1.12152
14305747	ENSCAFT00000015555 // ATP1A1 // ATPase, Na+/K+ transporting, alpha 1 polypeptide // ---	ATP1A1	ENSCAFT00000015555	ENSCAFT00000015555 // ATP1A1 // ATPase, Na+/K+ transporting, alpha 1 polypeptide // ---	ATPase, Na+/K+ transporting, alpha 1 polypeptide	ATP1A1	8.77e-11	0.868587	1.0361	0.753049	1.06985	3.19e-06	4.3461	0.128064	1.40293
14305762	XM_844126 // CD2 // CD2 molecule // --- // 607448 /// ENSCAFT00000015610 // CD2 // CD2	CD2	XM_844126	XM_844126 // CD2 // CD2 molecule // --- // 607448 /// ENSCAFT00000015610 // CD2 // CD2	CD2 molecule	CD2	0.000425949	0.286451	1.64423	0.478059	1.38762	1.14e-05	16.8284	0.669775	-1.21641
14305861	ENSCAFT00000015969 // HSD3B2 // hydroxy-delta-5-steroid dehydrogenase, 3 beta- and ster	HSD3B2	ENSCAFT00000015969				0.000950375	0.000754482	-1.53742	0.130437	1.1797	0.113108	-1.18977	0.535379	-1.06787
14305933	ENSCAFT00000017256 // LOC475818 // regenerating islet-derived protein 4-like // --- //	LOC475818	ENSCAFT00000017256				0.0291359	0.446873	1.16967	0.740562	1.07005	0.00595619	-1.89047	0.222319	-1.29071
14306037	ENSCAFT00000018253 // FCGR1A // Fc fragment of IgG, high affinity Ia, receptor (CD64) /	FCGR1A	ENSCAFT00000018253	ENSCAFT00000018253 // FCGR1A // Fc fragment of IgG, high affinity Ia, receptor (CD64) /	Fc fragment of IgG, high affinity Ia, receptor (CD64)	FCGR1A	0.000141011	0.589617	-1.20476	0.913135	1.03822	2.9e-06	10.7537	0.452643	1.2976
14306045	XM_003639614 // LOC100855431 // histone H4-like // --- // 100855431 /// ENSCAFT00000037	LOC100855431	XM_003639614				0.126958	0.440529	-1.21959	0.179501	-1.42234	0.0438021	1.73201	0.590346	1.14783
14306051	ENSCAFT00000018347 // LOC608586 // histone H3.2-like // --- // 608586 /// ENSCAFT000000	LOC608586	ENSCAFT00000018347				0.00950267	0.703426	1.06699	0.53483	-1.11196	0.0112956	1.61419	0.902286	-1.02109
14306077	ENSCAFT00000018653 // PLEKHO1 // pleckstrin homology domain containing, family O member	PLEKHO1	ENSCAFT00000018653	ENSCAFT00000018653 // PLEKHO1 // pleckstrin homology domain containing, family O member	pleckstrin homology domain containing, family O member 1	PLEKHO1	1.33e-06	0.18284	1.21749	0.0937635	1.28637	1.31e-05	2.3967	0.0279794	1.4071
14306085	ENSCAFT00000035998 // LOC100855809 // carbonic anhydrase 14-like // --- // 100855809 //	LOC100855809	ENSCAFT00000035998	ENSCAFT00000035998 // LOC100855809 // carbonic anhydrase 14-like // --- // 100855809 //	carbonic anhydrase 14-like	CA14	0.00116414	0.849685	1.0364	0.991613	-1.00198	0.000292701	-2.35085	0.126916	-1.34833
14306097	ENSCAFT00000018725 // LOC100855873 // uncharacterized LOC100855873 // --- // 100855873	LOC100855873	ENSCAFT00000018725				0.000459366	0.0246187	-1.92761	0.0402931	-1.80475	0.0473424	-1.76543	0.331431	-1.30343
14306105	XM_003639643 // LOC100856543 // uncharacterized LOC100856543 // --- // 100856543 /// EN	LOC100856543	XM_003639643				0.0413145	0.650019	-1.14706	0.942366	-1.02203	0.0110535	-2.34508	0.678999	-1.13322
14306172	ENSCAFT00000019091 // ECM1 // extracellular matrix protein 1 // --- // --- /// XM_84592	ECM1	ENSCAFT00000019091	ENSCAFT00000019091 // ECM1 // extracellular matrix protein 1 // --- // --- /// XM_84592	extracellular matrix protein 1 /// extracellular matrix protein 1	ECM1	0.000232908	0.356625	-1.1864	0.454708	1.14794	7.35e-06	3.22203	0.0296025	1.53731
14306227	XM_845304 // ANXA9 // annexin A9 // --- // 475840 /// ENSCAFT00000019554 // ANXA9 // an	ANXA9	XM_845304				0.000135265	0.945349	1.00764	0.993614	1.00089	0.0002872	-1.65583	0.894886	1.01478
14306262	XM_003432249 // MLLT11 // myeloid/lymphoid or mixed-lineage leukemia (trithorax homolog	MLLT11	XM_003432249	XM_003432249 // MLLT11 // myeloid/lymphoid or mixed-lineage leukemia (trithorax homolog	myeloid/lymphoid or mixed-lineage leukemia (trithorax homolog, Drosophila); translocated to, 11	MLLT11	0.00494185	0.620056	-1.14568	0.559898	1.17371	0.191444	1.44331	0.00661523	-2.31398
14306277	XM_540310 // TNFAIP8L2 // tumor necrosis factor, alpha-induced protein 8-like 2 // ---	TNFAIP8L2	XM_540310				0.0050656	0.0820313	-1.396	0.867086	1.03105	0.00349032	1.85026	0.791318	1.04956
14306371	---		---				0.322922	0.718492	-1.07283	0.540921	-1.12716	0.0302052	-1.57716	0.170621	1.31637
14306424	XM_859347 // LOR // loricrin // --- // 609440	LOR	XM_859347	XM_859347 // LOR // loricrin // --- // 609440	loricrin	LOR	0.0331801	0.841036	1.04982	0.668301	-1.10972	0.0243384	-1.80938	0.370697	-1.24568
14306426	---		---				0.173757	0.286973	1.21951	0.684191	1.07749	0.0259428	-1.55611	0.612655	-1.0975
14306442	ENSCAFT00000021265 // PPM1J // protein phosphatase, Mg2+/Mn2+ dependent, 1J // --- // 4	PPM1J	ENSCAFT00000021265	ENSCAFT00000021265 // PPM1J // protein phosphatase, Mg2+/Mn2+ dependent, 1J // --- // 4	protein phosphatase, Mg2+/Mn2+ dependent, 1J	PPM1J	0.000107662	0.000260605	-2.39115	0.167188	-1.31078	7.88e-05	-2.67113	0.53624	-1.12548
14306456	XM_540336 // RHOC // ras homolog family member C // --- // 483218 /// ENSCAFT0000002128	RHOC	XM_540336	XM_540336 // RHOC // ras homolog family member C // --- // 483218 /// ENSCAFT0000002128	ras homolog family member C	RHOC	2.11e-07	0.0990129	-1.28693	0.655651	-1.06764	0.0007566	1.81744	0.0949811	1.29124
14306464	---		---				0.0193592	0.283138	-1.38328	0.00310478	2.76225	0.0388721	-1.92961	0.256802	1.40995
14306469	---		---				2.41e-06	2.06e-05	1.72755	0.0905059	-1.1802	4.45e-06	-1.86489	4.15e-05	1.67057
14306472	---		---				0.0744573	0.659001	1.1054	0.561082	1.14145	0.26718	-1.29204	0.0066025	2.00426
14306474	---		---				0.276013	0.159018	2.14796	0.908346	-1.0624	0.817988	-1.12871	0.0202139	3.79735
14306547	ENSCAFT00000005154 // TMEM18 // transmembrane protein 18 // --- // --- /// XM_843638 //	TMEM18	ENSCAFT00000005154	ENSCAFT00000005154 // TMEM18 // transmembrane protein 18 // --- // --- /// XM_843638 //	transmembrane protein 18 /// uncharacterized LOC607064	TMEM18	0.00896372	0.193405	-1.231	0.63159	-1.0777	0.000307925	2.01608	0.366693	-1.15282
14306610	XM_532858 // RNASEH1 // ribonuclease H1 // --- // 475648 /// ENSCAFT00000005229 // RNAS	RNASEH1	XM_532858	XM_532858 // RNASEH1 // ribonuclease H1 // --- // 475648 /// ENSCAFT00000005229 // RNAS	ribonuclease H1	RNASEH1	0.000577767	0.617725	-1.05147	0.807779	-1.02469	0.000137294	-1.63345	0.0763111	-1.20546
14306657	ENSCAFT00000005372 // MBOAT2 // membrane bound O-acyltransferase domain containing 2 //	MBOAT2	ENSCAFT00000005372	ENSCAFT00000005372 // MBOAT2 // membrane bound O-acyltransferase domain containing 2 //	membrane bound O-acyltransferase domain containing 2	MBOAT2	3.02e-06	0.281162	1.35323	0.313721	1.32591	2.41e-05	4.90332	0.0248895	1.95668
14306681	AY926594 // ADAM17 // ADAM metallopeptidase domain 17 // --- // 475662	ADAM17	AY926594				9.36e-06	0.668811	1.04735	0.570859	1.06336	0.00106807	1.52635	0.399491	-1.09624
14306702	XM_532871 // YWHAQ // tyrosine 3-monooxygenase/tryptophan 5-monooxygenase activation pr	YWHAQ	XM_532871	XM_532871 // YWHAQ // tyrosine 3-monooxygenase/tryptophan 5-monooxygenase activation pr	tyrosine 3-monooxygenase/tryptophan 5-monooxygenase activation protein, theta polypeptide	YWHAQ	1.35e-08	0.0170949	1.40777	0.199936	1.18751	0.000203059	1.84945	0.491926	1.09463
14306706	ENSCAFT00000005504 // ODC1 // ornithine decarboxylase 1 // --- // 475666	ODC1	ENSCAFT00000005504	ENSCAFT00000005504 // ODC1 // ornithine decarboxylase 1 // --- // 475666	ornithine decarboxylase 1	ODC1	1.87e-05	0.0988425	-1.29969	0.549464	-1.09578	3.56e-06	2.80762	0.102185	1.29607
14306746	ENSCAFT00000037602 // PDIA6 // protein disulfide isomerase family A, member 6 // --- //	PDIA6	ENSCAFT00000037602	ENSCAFT00000037602 // PDIA6 // protein disulfide isomerase family A, member 6 // --- //	protein disulfide isomerase family A, member 6	PDIA6	4.34e-06	0.0857693	-1.25512	0.458796	1.09879	2.95e-06	2.38641	0.373846	1.12023
14306760	XM_540083 // ROCK2 // Rho-associated, coiled-coil containing protein kinase 2 // --- //	ROCK2	XM_540083	XM_540083 // ROCK2 // Rho-associated, coiled-coil containing protein kinase 2 // --- //	Rho-associated, coiled-coil containing protein kinase 2	ROCK2	0.00312266	0.32548	1.13297	0.363713	-1.12194	0.00373142	-1.51786	0.976939	1.00362
14306789	---		---				0.16967	0.0320978	2.67043	0.553306	-1.28837	0.158258	-1.85769	0.343474	1.50454
14306791	XM_847370 // E2F6 // E2F transcription factor 6 // --- // 609996 /// ENSCAFT00000005733	E2F6	XM_847370	XM_847370 // E2F6 // E2F transcription factor 6 // --- // 609996 /// ENSCAFT00000005733	E2F transcription factor 6	E2F6	1.8e-06	0.421487	1.0789	0.0662113	1.19899	5.7e-05	-1.64655	0.0230578	-1.26028
14306798	XM_540085 // NTSR2 // neurotensin receptor 2 // --- // 482972 /// ENSCAFT00000005762 //	NTSR2	XM_540085	XM_540085 // NTSR2 // neurotensin receptor 2 // --- // 482972 /// ENSCAFT00000005762 //	neurotensin receptor 2	NTSR2	0.0127633	0.00408854	-1.50079	0.0578771	1.28118	0.102211	-1.23399	0.471333	1.0936
14306859	XM_532880 // LOC475673 // protein FAM49A-like // --- // 475673 /// ENSCAFT00000005984 /	LOC475673	XM_532880	XM_532880 // LOC475673 // protein FAM49A-like // --- // 475673 /// ENSCAFT00000005984 /	protein FAM49A-like	FAM49A	0.000845659	0.107439	-1.37263	0.496748	1.13787	0.00066504	2.18535	0.1816	1.29612
14306872	XM_532882 // SMC6 // structural maintenance of chromosomes 6 // --- // 475675 /// ENSCA	SMC6	XM_532882	XM_532882 // SMC6 // structural maintenance of chromosomes 6 // --- // 475675 /// ENSCA	structural maintenance of chromosomes 6	SMC6	2.81e-05	0.997201	1.00042	0.776572	-1.03478	0.0010167	1.60743	0.0267768	1.33489
14306915	XM_540097 // OSR1 // odd-skipped related 1 (Drosophila) // --- // 482984 /// ENSCAFT000	OSR1	XM_540097	XM_540097 // OSR1 // odd-skipped related 1 (Drosophila) // --- // 482984 /// ENSCAFT000	odd-skipped related 1 (Drosophila)	OSR1	0.000638772	0.709958	1.08517	0.0194418	1.75198	0.0030544	2.12231	0.106493	1.44667
14307157	XM_540109 // DNAJC27 // DnaJ (Hsp40) homolog, subfamily C, member 27 // --- // 482995 /	DNAJC27	XM_540109				7.09e-07	0.548384	-1.10012	0.117905	-1.29326	0.00460621	-1.66885	0.294163	-1.18387
14307228	XM_540113 // KIF3C // kinesin family member 3C // --- // 482999 /// ENSCAFT00000006814	KIF3C	XM_540113	XM_540113 // KIF3C // kinesin family member 3C // --- // 482999 /// ENSCAFT00000006814	kinesin family member 3C	KIF3C	0.000158331	0.206255	-1.20622	0.249269	-1.18549	2.39e-05	-2.30406	0.0832696	-1.30071
14307346	XM_532905 // SLC5A6 // solute carrier family 5 (sodium-dependent vitamin transporter),	SLC5A6	XM_532905	XM_532905 // SLC5A6 // solute carrier family 5 (sodium-dependent vitamin transporter),	solute carrier family 5 (sodium-dependent vitamin transporter), member 6	SLC5A6	0.00629809	0.345807	-1.16259	0.982801	-1.0034	7.84e-05	2.25952	0.508296	-1.11064
14307509	XM_532917 // RBKS // ribokinase // --- // 475710 /// ENSCAFT00000008372 // RBKS // ribo	RBKS	XM_532917	XM_532917 // RBKS // ribokinase // --- // 475710 /// ENSCAFT00000008372 // RBKS // ribo	ribokinase	RBKS	0.00213433	0.945871	-1.01214	0.563924	-1.10864	0.00791553	1.70035	0.351077	-1.18307
14307586	XM_540140 // GALNT14 // UDP-N-acetyl-alpha-D-galactosamine:polypeptide N-acetylgalactos	GALNT14	XM_540140				0.109863	0.0667541	-1.42188	0.68921	-1.07559	0.0130648	-1.6479	0.959312	1.00932
14307686	---		---				0.0571881	0.817923	-1.0377	0.0615017	1.37437	0.0163433	1.5284	0.379081	1.15379
14307762	NM_001048135 // EIF2AK2 // eukaryotic translation initiation factor 2-alpha kinase 2 //	EIF2AK2	NM_001048135	NM_001048135 // EIF2AK2 // eukaryotic translation initiation factor 2-alpha kinase 2 //	eukaryotic translation initiation factor 2-alpha kinase 2	EIF2AK2	0.000116901	0.502862	1.13722	0.220805	-1.27	0.000175028	2.48684	0.331216	1.20681
14307809	XM_540151 // PRKD3 // protein kinase D3 // --- // 483036 /// ENSCAFT00000009918 // PRKD	PRKD3	XM_540151	XM_540151 // PRKD3 // protein kinase D3 // --- // 483036 /// ENSCAFT00000009918 // PRKD	protein kinase D3	PRKD3	8.71e-11	0.413268	-1.08344	0.297224	1.10827	0.00021508	1.57406	0.012393	1.30835
14307833	NM_001159684 // CYP1B1 // cytochrome P450, family 1, subfamily B, polypeptide 1 // ---	CYP1B1	NM_001159684	NM_001159684 // CYP1B1 // cytochrome P450, family 1, subfamily B, polypeptide 1 // ---	cytochrome P450, family 1, subfamily B, polypeptide 1	CYP1B1	0.00544709	0.627671	-1.05737	0.201947	-1.16197	0.000458176	1.64059	0.408166	-1.10057
14307838	ENSCAFT00000010010 // LOC100856650 // atlastin-2-like // --- // 100856650	LOC100856650	ENSCAFT00000010010	ENSCAFT00000010010 // LOC100856650 // atlastin-2-like // --- // 100856650	atlastin-2-like	ATL2	1.93e-10	0.919167	1.00851	0.880489	-1.01264	4.78e-08	-2.20281	0.437176	1.0677
14307853	---		---				0.0209707	0.612951	1.11055	0.264215	-1.2651	0.0234228	-1.66385	0.650408	-1.0984
14307983	ENSCAFT00000010557 // ARID5A // AT rich interactive domain 5A (MRF1-like) // --- // ---	ARID5A	ENSCAFT00000010557	ENSCAFT00000010557 // ARID5A // AT rich interactive domain 5A (MRF1-like) // --- // ---	AT rich interactive domain 5A (MRF1-like) /// AT rich interactive domain 5A (MRF1-like)	ARID5A	0.0178249	0.00757467	1.71325	0.960233	-1.00897	0.00630421	1.73993	0.488889	-1.13302
14308010	XM_003639596 // LOC100856050 // calsenilin-like // --- // 100856050 /// XM_003639597 //	LOC100856050	XM_003639596				0.000152157	0.63977	-1.06086	0.692051	1.05122	0.000196803	1.81183	0.236252	1.16464
14308056	NM_001195841 // NPHP1 // nephronophthisis 1 (juvenile) // --- // 403780 /// ENSCAFT0000	NPHP1	NM_001195841	NM_001195841 // NPHP1 // nephronophthisis 1 (juvenile) // --- // 403780 /// ENSCAFT0000	nephronophthisis 1 (juvenile)	NPHP1	9.63e-08	0.615237	-1.08948	0.624379	-1.08706	0.00495809	-1.72352	0.144662	1.29227
14308078	---		---				7.3e-05	0.957627	1.00681	0.445584	1.10328	6.27e-05	-1.96347	0.00549761	-1.49632
14308080	ENSCAFT00000011319 // BUB1 // budding uninhibited by benzimidazoles 1 homolog (yeast) /	BUB1	ENSCAFT00000011319	ENSCAFT00000011319 // BUB1 // budding uninhibited by benzimidazoles 1 homolog (yeast) /	budding uninhibited by benzimidazoles 1 homolog (yeast)	BUB1	0.0167798	0.531465	1.14529	0.875037	-1.03447	0.00112317	2.31593	0.771153	1.06475
14308155	XM_540178 // ZC3H8 // zinc finger CCCH-type containing 8 // --- // 483063 /// ENSCAFT00	ZC3H8	XM_540178	XM_540178 // ZC3H8 // zinc finger CCCH-type containing 8 // --- // 483063 /// ENSCAFT00	zinc finger CCCH-type containing 8	ZC3H8	0.0355962	0.768088	1.04222	0.3689	-1.13596	0.00326623	-1.60995	0.286501	-1.16418
14308163	XM_003432209 // LOC100683693 // signal transducer CD24-like // --- // 100683693 /// ENS	LOC100683693	XM_003432209	XM_003432209 // LOC100683693 // signal transducer CD24-like // --- // 100683693 /// ENS	signal transducer CD24-like /// signal transducer CD24-like	CD24	0.00250377	0.346669	-1.18387	0.722371	-1.06497	0.0319919	1.50521	0.0839132	-1.3783
14308165	ENSCAFT00000011601 // CKAP2L // cytoskeleton associated protein 2-like // --- // 475753	CKAP2L	ENSCAFT00000011601	ENSCAFT00000011601 // CKAP2L // cytoskeleton associated protein 2-like // --- // 475753	cytoskeleton associated protein 2-like	CKAP2L	0.000639337	0.662199	-1.0906	0.484903	-1.14949	0.000543317	2.31431	0.999016	1.00024
14308174	NM_001003157 // IL1A // interleukin 1, alpha // --- // 403782 /// ENSCAFT00000011604 //	IL1A	NM_001003157				0.132945	0.762174	1.07866	0.198542	1.39089	0.0455141	1.70486	0.652254	1.11959
14308241	XM_847036 // RMND5A // required for meiotic nuclear division 5 homolog A (S. cerevisiae	RMND5A	XM_847036	XM_847036 // RMND5A // required for meiotic nuclear division 5 homolog A (S. cerevisiae	required for meiotic nuclear division 5 homolog A (S. cerevisiae)	RMND5A	4.42e-05	0.948587	1.00667	0.228827	1.13543	3.62e-05	-1.77447	0.569368	-1.06074
14308308	---		---				0.015848	0.614197	-1.13019	0.557367	-1.15334	0.00134024	-2.51594	0.515205	-1.17166
14308339	XM_847219 // VAMP8 // vesicle-associated membrane protein 8 (endobrevin) // --- // 6097	VAMP8	XM_847219	XM_847219 // VAMP8 // vesicle-associated membrane protein 8 (endobrevin) // --- // 6097	vesicle-associated membrane protein 8 (endobrevin)	VAMP8	1.38e-08	0.659192	-1.05498	0.380412	1.11342	0.000262629	1.74152	0.396248	1.10941
14308402	XM_849812 // LOC613005 // thymosin beta-10-like // --- // 613005 /// ENSCAFT00000012570	LOC613005	XM_849812				0.000191909	0.101556	-1.35925	0.521847	-1.12267	4.92e-05	2.63889	0.108691	1.35009
14308411	---		---				5.58e-07	0.35655	-1.49817	0.00017836	7.87677	0.580358	1.27162	0.75046	-1.14772
14308413	---		---				0.64235	0.953159	1.03631	0.936526	-1.04954	0.759603	-1.20448	0.0487832	3.5776
14308418	---		---				0.29947	0.241824	-1.90838	0.363299	1.64469	0.554361	1.37865	0.0364869	-3.36536
14308419	---		---				0.0411648	0.430377	1.47383	0.68836	-1.21631	0.00762255	-4.31783	0.602597	1.29002
14308426	---		---				0.0144639	0.114287	2.41774	0.55358	-1.37688	0.00221505	6.83912	0.758896	-1.17942
14308431	---		---				0.378883	0.684852	-1.16184	0.039071	-2.26063	0.245279	-1.54923	0.559872	-1.24123
14308432	---		---				0.279654	0.680008	-1.18781	0.04729	-2.41193	0.412945	-1.41116	0.659632	-1.20184
14308436	---		---				0.191889	0.579505	-1.33065	0.00897076	-4.48867	0.916874	1.05501	0.697636	-1.22115
14308438	---		---				0.0169662	0.154457	-2.27813	0.0711345	-2.90026	0.51872	1.43835	0.0140467	-4.56493
14308445	---		---				0.363904	0.591029	-1.28537	0.987051	-1.00758	0.0368172	2.83728	0.156421	-1.97558
14308446	---		---				0.192747	0.990936	-1.00511	0.276549	-1.64555	0.00800012	-3.81412	0.776318	1.13628
14308450	---		---				0.00608503	0.00273423	2.47898	0.0511744	1.71744	0.0612922	1.67604	0.15037	-1.47347
14308454	---		---				0.00248485	0.0141903	1.35156	0.288712	-1.12767	0.000631251	-1.58984	0.0552243	-1.25408
14308456	---		---				0.0438658	0.0416172	1.68123	0.284108	1.29687	0.00592334	-2.10401	0.757732	-1.07638
14308457	---		---	184 16 236 236 93.9% 11 - 14539206 14540575 1370	proteasome (prosome, macropain) subunit, alpha type, 1	PSMA1	0.00742403	0.00393573	1.78129	0.429068	-1.14933	0.977018	-1.00503	0.0320692	-1.49595
14308654	ENSCAFT00000014029 // ALMS1 // Alstrom syndrome 1 // --- // 475795 /// XM_533005 // ALM	ALMS1	ENSCAFT00000014029	ENSCAFT00000014029 // ALMS1 // Alstrom syndrome 1 // --- // 475795 /// XM_533005 // ALM	Alstrom syndrome 1	ALMS1	1.2e-07	0.00104459	1.65671	0.138261	1.21799	0.0209482	1.38215	0.00221888	1.58356
14308685	XM_540234 // SPR // sepiapterin reductase (7,8-dihydrobiopterin:NADP+ oxidoreductase) /	SPR	XM_540234	XM_540234 // SPR // sepiapterin reductase (7,8-dihydrobiopterin:NADP+ oxidoreductase) /	sepiapterin reductase (7,8-dihydrobiopterin:NADP+ oxidoreductase)	SPR	0.00284265	0.468504	1.16003	0.920097	1.02058	0.00350272	1.98153	0.436517	1.17298
14308738	ENSCAFT00000014442 // ZNF638 // zinc finger protein 638 // --- // 475799 /// ENSCAFT000	ZNF638	ENSCAFT00000014442	ENSCAFT00000014442 // ZNF638 // zinc finger protein 638 // --- // 475799 /// ENSCAFT000	zinc finger protein 638	ZNF638	0.000211723	0.340426	1.11485	0.611836	-1.05894	0.00166937	-1.51789	0.0832678	-1.22679
14308779	ENSCAFT00000014660 // LOC100856289 // putative homeodomain transcription factor 1-like	LOC100856289	ENSCAFT00000014660	ENSCAFT00000014660 // LOC100856289 // putative homeodomain transcription factor 1-like	putative homeodomain transcription factor 1-like	PHTF1	0.000914124	0.248124	-1.19855	0.570093	1.09157	0.00260006	1.71294	0.649558	1.07247
14308888	ENSCAFT00000015090 // DENND2C // DENN/MADD domain containing 2C // --- // 483130 /// XM	DENND2C	ENSCAFT00000015090	ENSCAFT00000015090 // DENND2C // DENN/MADD domain containing 2C // --- // 483130 /// XM	DENN/MADD domain containing 2C	DENND2C	1.65e-08	0.101327	1.28987	0.560584	1.09092	0.00019839	2.01785	0.0135023	1.50139
14308920	U62093 // NRAS // neuroblastoma RAS viral (v-ras) oncogene homolog // --- // 403872	NRAS	U62093	U62093 // NRAS // neuroblastoma RAS viral (v-ras) oncogene homolog // --- // 403872	neuroblastoma RAS viral (v-ras) oncogene homolog	NRAS	0.00125138	0.852226	-1.0362	0.115197	-1.36736	0.000124486	2.56961	0.0966811	1.39299
14308955	ENSCAFT00000035752 // TSPAN2 // tetraspanin 2 // --- // 612755 /// ENSCAFT00000015448 /	TSPAN2	ENSCAFT00000035752	ENSCAFT00000035752 // TSPAN2 // tetraspanin 2 // --- // 612755 /// ENSCAFT00000015448 /	tetraspanin 2	TSPAN2	1.16e-08	0.446992	1.18178	0.0346967	1.63961	0.78611	1.0609	0.227128	1.30878
14308968	---		---				7.34e-07	0.533309	-1.11001	0.420697	-1.14508	5.12e-05	2.45219	0.143068	1.28719
14308970	---		---	Canine cardiac calsequestrin mRNA, complete cds.	---	CASQ2	4.9e-08	0.95252	1.00827	0.481871	-1.10304	7.24e-06	2.42566	0.0058916	1.54078
14308982	XM_540253 // NHLH2 // nescient helix loop helix 2 // --- // 483135 /// ENSCAFT000000155	NHLH2	XM_540253	XM_540253 // NHLH2 // nescient helix loop helix 2 // --- // 483135 /// ENSCAFT000000155	nescient helix loop helix 2	NHLH2	0.0551756	0.946368	1.01417	0.0270137	1.65091	0.0133677	-1.77296	0.484214	-1.15893
14308984	ENSCAFT00000015556 // CD58 // CD58 molecule // --- // ---	CD58	ENSCAFT00000015556	ENSCAFT00000015556 // CD58 // CD58 molecule // --- // ---	CD58 molecule	CD58	2.32e-05	0.554536	1.13846	0.994062	-1.00163	0.0438982	1.59986	0.332975	-1.2392
14309001	ENSCAFT00000035974 // TRIM45 // tripartite motif containing 45 // --- // 475811	TRIM45	ENSCAFT00000035974	ENSCAFT00000035974 // TRIM45 // tripartite motif containing 45 // --- // 475811	tripartite motif containing 45	TRIM45	0.00121533	0.21675	-1.23058	0.42723	1.14047	0.00218622	-1.80027	0.167261	-1.26293
14309074	ENSCAFT00000015871 // TBX15 // T-box 15 // --- // --- /// ENSCAFT00000035795 // TBX15 /	TBX15	ENSCAFT00000015871	ENSCAFT00000015871 // TBX15 // T-box 15 // --- // --- /// ENSCAFT00000035795 // TBX15 /	T-box 15 /// T-box 15	TBX15	2.78e-13	0.996342	1.00092	0.0962902	-1.41832	0.023893	-1.63809	0.10114	1.41062
14309122	ENSCAFT00000017040 // NOTCH2 // notch 2 // --- // 483148 /// ENSCAFT00000016981 // NOTC	NOTCH2	ENSCAFT00000017040	ENSCAFT00000017040 // NOTCH2 // notch 2 // --- // 483148 /// ENSCAFT00000016981 // NOTC	notch 2	NOTCH2	0.000116646	0.604588	1.09934	0.734194	1.06391	2.95e-05	2.8072	0.0158161	1.62234
14309339	ENSCAFT00000018347 // LOC608586 // histone H3.2-like // --- // 608586 /// ENSCAFT000000	LOC608586	ENSCAFT00000018347				0.00950267	0.703426	1.06699	0.53483	-1.11196	0.0112956	1.61419	0.902286	-1.02109
14309347	XM_003639617 // LOC100855609 // histone H2A type 2-B-like // --- // 100855609 /// ENSCA	LOC100855609	XM_003639617				0.0277741	0.843267	1.06338	0.680595	1.13681	0.00173306	3.15211	0.929161	1.028
14309424	XM_855901 // ENSA // endosulfine alpha // --- // 475837 /// ENSCAFT00000019141 // ENSA	ENSA	XM_855901	XM_855901 // ENSA // endosulfine alpha // --- // 475837 /// ENSCAFT00000019141 // ENSA	endosulfine alpha	ENSA	0.000397518	0.371056	1.06852	0.565263	-1.04319	7.19e-06	-1.59808	0.756832	1.02294
14309432	XM_533047 // GOLPH3L // golgi phosphoprotein 3-like // --- // 475838 /// ENSCAFT0000001	GOLPH3L	XM_533047	XM_533047 // GOLPH3L // golgi phosphoprotein 3-like // --- // 475838 /// ENSCAFT0000001	golgi phosphoprotein 3-like	GOLPH3L	0.014108	0.423416	1.10901	0.366949	-1.12405	0.0235777	-1.37043	0.00370789	-1.53334
14309451	ENSCAFT00000019176 // CTSS // cathepsin S // --- // 403400 /// NM_001002938 // CTSS //	CTSS	ENSCAFT00000019176	ENSCAFT00000019176 // CTSS // cathepsin S // --- // 403400 /// NM_001002938 // CTSS //	cathepsin S	CTSS	4.07e-06	0.674252	-1.1738	0.212335	1.62614	8.82e-08	31.1353	0.296739	1.49737
14309460	ENSCAFT00000035613 // CTSK // cathepsin K // --- // 608843 /// ENSCAFT00000035610 // CT	CTSK	ENSCAFT00000035613	ENSCAFT00000035613 // CTSK // cathepsin K // --- // 608843 /// ENSCAFT00000035610 // CT	cathepsin K	CTSK	6.14e-05	0.969855	1.01468	0.76995	1.11958	7.82e-07	19.2601	0.146673	1.78473
14309492	---		---				0.0478579	0.884547	-1.03062	0.768553	1.0631	0.0033	-2.02395	0.0284596	1.63599
14309581	XM_845520 // RFX5 // regulatory factor X, 5 (influences HLA class II expression) // ---	RFX5	XM_845520	XM_845520 // RFX5 // regulatory factor X, 5 (influences HLA class II expression) // ---	regulatory factor X, 5 (influences HLA class II expression)	RFX5	0.0801505	0.102835	1.24656	0.732195	-1.04536	0.876586	1.0203	0.00540237	1.50614
14309590	XM_533056 // SELENBP1 // selenium binding protein 1 // --- // 475847 /// ENSCAFT0000002	SELENBP1	XM_533056	XM_533056 // SELENBP1 // selenium binding protein 1 // --- // 475847 /// ENSCAFT0000002	selenium binding protein 1	SELENBP1	3.06e-09	0.332639	-1.12567	0.847722	1.02339	0.0465247	-1.29127	0.000198385	1.76498
14309680	ENSCAFT00000020486 // THEM4 // thioesterase superfamily member 4 // --- // --- /// XM_8	THEM4	ENSCAFT00000020486				0.0427668	0.746497	-1.04004	0.123497	1.21417	0.927302	-1.01112	0.00327535	1.50996
14309686	XM_003432257 // S100A10 // S100 calcium binding protein A10 // --- // 475851 /// XM_533	S100A10	XM_003432257	XM_003432257 // S100A10 // S100 calcium binding protein A10 // --- // 475851 /// XM_533	S100 calcium binding protein A10	S100A10	1.57e-05	0.196253	-1.30203	0.386051	-1.19054	4.5e-07	4.90872	0.052975	1.50525
14309690	ENSCAFT00000020500 // LOC475852 // protein S100-A11-like // --- // 475852	LOC475852	ENSCAFT00000020500	ENSCAFT00000020500 // LOC475852 // protein S100-A11-like // --- // 475852	protein S100-A11-like	S100A11	3.59e-06	0.631105	-1.10905	0.572634	1.12951	1.57e-06	4.75243	0.00782372	1.90109
14309694	---		---				0.000338176	0.0729903	-1.41954	0.704301	1.07308	4.02e-05	2.77764	0.00302814	1.89093
14309786	---		---				0.140046	0.0089521	-1.79732	0.864307	1.03483	0.71669	-1.07554	0.644142	1.09726
14309815	ENSCAFT00000021377 // CAPZA1 // capping protein (actin filament) muscle Z-line, alpha 1	CAPZA1	ENSCAFT00000021377	ENSCAFT00000021377 // CAPZA1 // capping protein (actin filament) muscle Z-line, alpha 1	capping protein (actin filament) muscle Z-line, alpha 1	CAPZA1	0.151674	0.984925	1.00373	0.376884	-1.19297	0.0305663	1.58487	0.715762	-1.07461
14310118	ENSCAFT00000005866 // SFRP4 // secreted frizzled-related protein 4 // --- // 483258	SFRP4	ENSCAFT00000005866	ENSCAFT00000005866 // SFRP4 // secreted frizzled-related protein 4 // --- // 483258	secreted frizzled-related protein 4	SFRP4	7.29e-07	0.326979	-1.33153	0.275559	-1.37668	0.0225972	2.04306	0.117565	1.59745
14310132	XM_533087 // PNPLA8 // patatin-like phospholipase domain containing 8 // --- // 475880	PNPLA8	XM_533087	XM_533087 // PNPLA8 // patatin-like phospholipase domain containing 8 // --- // 475880	patatin-like phospholipase domain containing 8	PNPLA8	0.000134818	0.15807	-1.19336	0.677457	1.05187	0.000438298	-1.69283	0.524691	1.08073
14310142	---		---				0.150455	0.420883	1.19078	0.105247	1.43752	0.0282908	-1.6646	0.226822	1.30429
14310144	ENSCAFT00000006033 // NRCAM // neuronal cell adhesion molecule // --- // --- /// XM_843	NRCAM	ENSCAFT00000006033				0.000153338	0.291474	-1.15721	0.416922	1.118	0.000164448	1.92347	0.340986	1.14038
14310205	XM_533089 // LAMB1 // laminin, beta 1 // --- // 475882 /// ENSCAFT00000006148 // LAMB1	LAMB1	XM_533089	XM_533089 // LAMB1 // laminin, beta 1 // --- // 475882 /// ENSCAFT00000006148 // LAMB1	laminin, beta 1	LAMB1	8.97e-09	0.832512	1.03527	0.237618	1.21876	0.239556	1.21772	0.00043831	2.03614
14310283	ENSCAFT00000006403 // LOC100856598 // nicotinamide phosphoribosyltransferase-like // --	LOC100856598	ENSCAFT00000006403	ENSCAFT00000006403 // LOC100856598 // nicotinamide phosphoribosyltransferase-like // --	nicotinamide phosphoribosyltransferase-like	NAMPT	1.59e-06	0.552226	1.07206	0.297573	1.13132	0.00032156	1.68623	0.153917	1.18711
14310339	ENSCAFT00000006522 // SRPK2 // SRSF protein kinase 2 // --- // 475894	SRPK2	ENSCAFT00000006522	ENSCAFT00000006522 // SRPK2 // SRSF protein kinase 2 // --- // 475894	SRSF protein kinase 2	SRPK2	1.08e-07	0.991529	1.00126	0.483902	-1.08738	6.9e-05	1.86239	0.0576089	1.2701
14310378	ENSCAFT00000039315 // RELN // reelin // --- // 483273	RELN	ENSCAFT00000039315	ENSCAFT00000039315 // RELN // reelin // --- // 483273	reelin	RELN	0.00317444	0.488726	1.09807	0.00341091	1.57341	0.167583	1.21026	0.128996	1.2353
14310537	XM_540397 // RSBN1L // round spermatid basic protein 1-like // --- // 483278 /// ENSCAF	RSBN1L	XM_540397				0.000951561	0.169446	1.15626	0.72312	1.03706	2.79e-05	-1.79255	0.435396	-1.08408
14310545	ENSCAFT00000007008 // PHTF2 // putative homeodomain transcription factor 2 // --- // 48	PHTF2	ENSCAFT00000007008	ENSCAFT00000007008 // PHTF2 // putative homeodomain transcription factor 2 // --- // 48	putative homeodomain transcription factor 2	PHTF2	1.93e-07	0.17716	-1.13956	0.801553	1.02393	0.000164512	-1.57181	0.00120238	-1.43826
14310560	XM_535402 // GNAI1 // guanine nucleotide binding protein (G protein), alpha inhibiting	GNAI1	XM_535402	XM_535402 // GNAI1 // guanine nucleotide binding protein (G protein), alpha inhibiting	guanine nucleotide binding protein (G protein), alpha inhibiting activity polypeptide 1	GNAI1	4.53e-05	0.186203	1.24326	0.00438995	1.68606	0.305184	-1.18175	0.00014432	2.18274
14310788	XM_003432322 // TRAF6 // TNF receptor-associated factor 6, E3 ubiquitin protein ligase	TRAF6	XM_003432322	XM_003432322 // TRAF6 // TNF receptor-associated factor 6, E3 ubiquitin protein ligase	TNF receptor-associated factor 6, E3 ubiquitin protein ligase	TRAF6	1.53e-06	0.909067	1.01159	0.0608721	-1.2216	3.2e-05	-1.76338	3.81e-05	-1.74753
14310860	ENSCAFT00000011428 // LMO2 // LIM domain only 2 (rhombotin-like 1) // --- // 609006 ///	LMO2	ENSCAFT00000011428	ENSCAFT00000011428 // LMO2 // LIM domain only 2 (rhombotin-like 1) // --- // 609006 ///	LIM domain only 2 (rhombotin-like 1)	LMO2	0.000116777	0.211224	1.25603	0.50904	1.12549	0.00139425	1.96424	0.658291	1.08207
14310886	ENSCAFT00000011669 // CSTF3 // cleavage stimulation factor, 3' pre-RNA, subunit 3, 77kD	CSTF3	ENSCAFT00000011669	ENSCAFT00000011669 // CSTF3 // cleavage stimulation factor, 3' pre-RNA, subunit 3, 77kD	cleavage stimulation factor, 3' pre-RNA, subunit 3, 77kDa	CSTF3	0.00879968	0.745578	-1.04743	0.66585	1.0637	0.00248337	1.65374	0.0821463	1.2974
14310938	XM_533164 // IMMP1L // IMP1 inner mitochondrial membrane peptidase-like (S. cerevisiae)	IMMP1L	XM_533164	XM_533164 // IMMP1L // IMP1 inner mitochondrial membrane peptidase-like (S. cerevisiae)	IMP1 inner mitochondrial membrane peptidase-like (S. cerevisiae)	IMMP1L	0.000934951	0.0712407	-1.19492	0.493864	-1.06666	0.000280592	-1.53162	0.61857	-1.04791
14310985	ENSCAFT00000012072 // MPPED2 // metallophosphoesterase domain containing 2 // --- // 60	MPPED2	ENSCAFT00000012072	ENSCAFT00000012072 // MPPED2 // metallophosphoesterase domain containing 2 // --- // 60	metallophosphoesterase domain containing 2	MPPED2	1.08e-05	0.478963	1.15599	0.588717	1.11665	0.00919234	-1.80784	0.0688088	-1.47713
14311045	XM_548602 // LOC491481 // olfactory receptor 5A2-like // --- // 491481 /// ENSCAFT00000	LOC491481	XM_548602				0.011173	0.39541	-1.15453	0.678221	-1.072	0.00596354	-1.68417	0.543387	1.10757
14311075	ENSCAFT00000038669 // LPXN // leupaxin // --- // 483465 /// XM_540583 // LPXN // leupax	LPXN	ENSCAFT00000038669	ENSCAFT00000038669 // LPXN // leupaxin // --- // 483465 /// XM_540583 // LPXN // leupax	leupaxin	LPXN	0.000311235	0.414238	-1.17921	0.420622	1.17651	7.87e-05	2.81017	0.0773599	1.44946
14311087	ENSCAFT00000012320 // OR26A01 // olfactory receptor // --- // 483469 /// ENSCAFT0000001	OR26A01	ENSCAFT00000012320				0.00269804	0.00710879	1.46422	0.607439	-1.06693	0.000319529	-1.75781	0.758863	-1.03936
14311090	---		---				0.00195925	0.628755	1.08338	0.0189965	1.52786	0.48514	-1.12312	0.0649307	-1.37991
14311100	XM_540594 // OR08G08 // olfactory receptor // --- // 483476 /// ENSCAFT00000012338 // O	OR08G08	XM_540594				0.275316	0.73435	-1.07614	0.250664	1.28824	0.954903	1.01228	0.0291339	-1.66394
14311121	ENSCAFT00000039519 // LOC483485 // olfactory receptor 9I1-like // --- // 483485 /// XM_	LOC483485	ENSCAFT00000039519	ENSCAFT00000039519 // LOC483485 // olfactory receptor 9I1-like // --- // 483485 /// XM_	olfactory receptor 9I1-like	OR9I1	0.117318	0.0403836	1.4945	0.681196	1.07829	0.0133335	-1.65054	0.778975	-1.05276
14311124	XM_540605 // OR10C10 // olfactory receptor // --- // 483487 /// ENSCAFT00000012372 // O	OR10C10	XM_540605				0.215388	0.589193	-1.08351	0.352845	-1.14944	0.00877038	-1.54384	0.940834	1.01103
14311126	ENSCAFT00000012377 // cOR5BA2 // cOR5BA2 olfactory receptor family 5 subfamily BA-like	cOR5BA2	ENSCAFT00000012377				0.16639	0.737492	-1.05993	0.202498	-1.25456	0.0193228	-1.55855	0.915689	-1.01852
14311146	XM_533175 // TIMM10 // translocase of inner mitochondrial membrane 10 homolog (yeast) /	TIMM10	XM_533175	XM_533175 // TIMM10 // translocase of inner mitochondrial membrane 10 homolog (yeast) /	translocase of inner mitochondrial membrane 10 homolog (yeast)	TIMM10	0.00387178	0.432381	-1.12741	0.94721	1.01006	0.022194	-1.45792	0.0028318	-1.68935
14311245	XM_540640 // LOC483521 // olfactory receptor 1030-like // --- // 483521 /// ENSCAFT0000	LOC483521	XM_540640				0.131723	0.46931	-1.13611	0.303145	1.20103	0.0234975	-1.5389	0.478718	1.13302
14311280	NM_001256446 // COR12E4 // olfactory receptor family 12 subfamily E // --- // 483545	COR12E4	NM_001256446				0.102349	0.0100664	1.50382	0.710843	-1.05419	0.96942	-1.00546	0.931738	-1.01224
14311296	---		---				0.249301	0.450084	-1.18025	0.203737	-1.32797	0.038546	-1.6202	0.181432	1.34861
14311307	ENSCAFT00000012958 // LOC100687724 // olfactory receptor 4P4-like // --- // 100687724 /	LOC100687724	ENSCAFT00000012958				0.134885	0.768965	1.05126	0.336219	-1.18044	0.00302926	-1.79298	0.930963	1.01483
14311332	XM_003432441 // LOC100686381 // olfactory receptor 4C11-like // --- // 100686381 /// EN	LOC100686381	XM_003432441				0.12185	0.899972	-1.01898	0.0973364	-1.29595	0.00967255	-1.54085	0.4169	-1.13053
14311339	ENSCAFT00000038631 // DLA-79 // MHC class Ib // --- // 483594 /// NM_001020810 // DLA-7	DLA-79	ENSCAFT00000038631				5.18e-10	0.0480605	1.78914	0.76676	1.08545	0.256887	-1.3765	0.0627365	-1.72224
14311360	ENSCAFT00000039043 // cOR4C43 // cOR4C43 olfactory receptor family 4 subfamily C-like /	cOR4C43	ENSCAFT00000039043				0.424977	0.835972	1.04261	0.602654	-1.11105	0.0300417	-1.60331	0.748839	-1.06672
14311483	XM_848897 // SPI1 // spleen focus forming virus (SFFV) proviral integration oncogene sp	SPI1	XM_848897	XM_848897 // SPI1 // spleen focus forming virus (SFFV) proviral integration oncogene sp	spleen focus forming virus (SFFV) proviral integration oncogene spi1	SPI1	0.00013433	0.95104	-1.01642	0.877975	-1.04158	1.97e-06	6.62569	0.781367	1.07649
14311489	ENSCAFT00000013989 // MYBPC3 // myosin binding protein C, cardiac // --- // 483624 ///	MYBPC3	ENSCAFT00000013989	ENSCAFT00000013989 // MYBPC3 // myosin binding protein C, cardiac // --- // 483624 ///	myosin binding protein C, cardiac	MYBPC3	1.86e-12	0.882509	-1.04028	0.920432	-1.02704	0.0269368	-1.89732	0.670772	1.1206
14311632	NM_001083367 // ARHGAP1 // Rho GTPase activating protein 1 // --- // 483631 /// ENSCAFT	ARHGAP1	NM_001083367	NM_001083367 // ARHGAP1 // Rho GTPase activating protein 1 // --- // 483631 /// ENSCAFT	Rho GTPase activating protein 1	ARHGAP1	1.53e-06	0.150806	1.19969	0.579002	1.07072	4.63e-07	2.66088	0.936132	-1.00987
14311734	ENSCAFT00000015164 // PNPLA2 // patatin-like phospholipase domain containing 2 // --- /	PNPLA2	ENSCAFT00000015164	ENSCAFT00000015164 // PNPLA2 // patatin-like phospholipase domain containing 2 // --- /	patatin-like phospholipase domain containing 2	PNPLA2	0.0194668	0.173762	1.25026	0.568568	1.09564	0.00374642	-1.7018	0.0622733	-1.36949
14311764	XM_849092 // TSPAN4 // tetraspanin 4 // --- // 611422 /// ENSCAFT00000015183 // TSPAN4	TSPAN4	XM_849092	XM_849092 // TSPAN4 // tetraspanin 4 // --- // 611422 /// ENSCAFT00000015183 // TSPAN4	tetraspanin 4	TSPAN4	0.00187765	0.33313	-1.22926	0.805878	1.05303	0.000341213	2.55245	0.0718371	1.48988
14311898	ENSCAFT00000016008 // TNNI2 // troponin I type 2 (skeletal, fast) // --- // 475995 ///	TNNI2	ENSCAFT00000016008	ENSCAFT00000016008 // TNNI2 // troponin I type 2 (skeletal, fast) // --- // 475995 ///	troponin I type 2 (skeletal, fast)	TNNI2	2.01e-10	0.799043	-1.12368	0.0270949	-2.99167	0.873586	-1.07555	0.92433	-1.04442
14311905	ENSCAFT00000016019 // LSP1 // lymphocyte-specific protein 1 // --- // 611553	LSP1	ENSCAFT00000016019	ENSCAFT00000016019 // LSP1 // lymphocyte-specific protein 1 // --- // 611553	lymphocyte-specific protein 1	LSP1	0.119849	0.291781	-1.23759	0.976098	1.00597	0.0105417	1.76148	0.213261	1.28849
14311946	EF094479 // CD81 // CD81 molecule // --- // 611606	CD81	EF094479	EF094479 // CD81 // CD81 molecule // --- // 611606	CD81 molecule	CD81	2.24e-11	0.330276	-1.06927	0.17542	-1.09919	3.04e-08	1.93901	6.51e-06	1.54938
14312122	XM_540813 // UNC93B1 // unc-93 homolog B1 (C. elegans) // --- // 483692 /// ENSCAFT0000	UNC93B1	XM_540813	XM_540813 // UNC93B1 // unc-93 homolog B1 (C. elegans) // --- // 483692 /// ENSCAFT0000	unc-93 homolog B1 (C. elegans)	UNC93B1	0.000563294	0.99163	-1.00195	0.682987	1.07896	7.19e-05	2.63346	0.663527	1.08435
14312144	XM_846618 // NUDT8 // nudix (nucleoside diphosphate linked moiety X)-type motif 8 // --	NUDT8	XM_846618	XM_846618 // NUDT8 // nudix (nucleoside diphosphate linked moiety X)-type motif 8 // --	nudix (nucleoside diphosphate linked moiety X)-type motif 8	NUDT8	0.000180839	0.113468	-1.21232	0.637412	1.0568	0.000792615	-1.60704	0.0673183	-1.25316
14312210	ENSCAFT00000039783 // CORO1B // coronin, actin binding protein, 1B // --- // 476007	CORO1B	ENSCAFT00000039783	ENSCAFT00000039783 // CORO1B // coronin, actin binding protein, 1B // --- // 476007	coronin, actin binding protein, 1B	CORO1B	0.00411247	0.242798	-1.18535	0.467199	-1.11007	0.000475545	1.8455	0.659174	-1.06503
14312317	XM_849636 // SLC29A2 // solute carrier family 29 (nucleoside transporters), member 2 //	SLC29A2	XM_849636	XM_849636 // SLC29A2 // solute carrier family 29 (nucleoside transporters), member 2 //	solute carrier family 29 (nucleoside transporters), member 2	SLC29A2	2.03e-07	0.40744	1.12458	0.379591	1.13281	0.00847672	-1.5129	0.641354	-1.06772
14312332	ENSCAFT00000039554 // BRMS1 // breast cancer metastasis suppressor 1 // --- // 611920	BRMS1	ENSCAFT00000039554	ENSCAFT00000039554 // BRMS1 // breast cancer metastasis suppressor 1 // --- // 611920	breast cancer metastasis suppressor 1	BRMS1	0.277047	0.70573	-1.08224	0.0254801	1.65936	0.597355	1.11717	0.442525	-1.17573
14312380	XM_533226 // EIF1AD // eukaryotic translation initiation factor 1A domain containing //	EIF1AD	XM_533226	XM_533226 // EIF1AD // eukaryotic translation initiation factor 1A domain containing //	eukaryotic translation initiation factor 1A domain containing	EIF1AD	0.153839	0.807189	1.03939	0.920049	1.01601	0.0162771	1.51899	0.913435	1.01735
14312407	XM_533229 // EFEMP2 // EGF containing fibulin-like extracellular matrix protein 2 // --	EFEMP2	XM_533229	XM_533229 // EFEMP2 // EGF containing fibulin-like extracellular matrix protein 2 // --	EGF containing fibulin-like extracellular matrix protein 2	EFEMP2	0.000397901	0.0567082	-1.35742	0.360992	1.15018	2.01e-05	2.42655	0.0965288	1.30045
14312418	XM_533231 // CFL1 // cofilin 1 (non-muscle) // --- // 476022 /// ENSCAFT00000038596 //	CFL1	XM_533231				4.78e-05	0.934367	-1.0181	0.942061	-1.01595	4.21e-06	4.3037	0.120224	1.42178
14312419	---		---				5.13e-05	0.799164	-1.0598	0.963571	-1.01047	4.36e-06	4.58915	0.178884	1.37109
14312420	---		---	cofilin 1 (non-muscle)	cofilin 1 (non-muscle)	CFL1	3.92e-05	0.688609	1.08374	0.389137	-1.19059	7.91e-06	3.57015	0.0623264	1.4842
14312426	ENSCAFT00000021080 // RNASEH2C // ribonuclease H2, subunit C // --- // 610886 /// XM_84	RNASEH2C	ENSCAFT00000021080				0.0109225	0.0136189	-1.71362	0.107798	-1.39247	0.110539	-1.38862	0.0277766	-1.60055
14312494	XM_540867 // SYVN1 // synovial apoptosis inhibitor 1, synoviolin // --- // 483746 /// E	SYVN1	XM_540867	XM_540867 // SYVN1 // synovial apoptosis inhibitor 1, synoviolin // --- // 483746 /// E	synovial apoptosis inhibitor 1, synoviolin	SYVN1	0.000246993	0.0785395	1.24927	0.87005	-1.01988	0.000175387	1.77713	0.122069	-1.2133
14312760	XM_533242 // TRMT112 // tRNA methyltransferase 11-2 homolog (S. cerevisiae) // --- // 4	TRMT112	XM_533242	XM_533242 // TRMT112 // tRNA methyltransferase 11-2 homolog (S. cerevisiae) // --- // 4	tRNA methyltransferase 11-2 homolog (S. cerevisiae)	TRMT112	0.00422624	0.884764	1.01909	0.181096	1.19671	0.000508796	1.74558	0.159867	1.2084
14312776	XM_540886 // TRPT1 // tRNA phosphotransferase 1 // --- // 483765 /// ENSCAFT00000023164	TRPT1	XM_540886	XM_540886 // TRPT1 // tRNA phosphotransferase 1 // --- // 483765 /// ENSCAFT00000023164	tRNA phosphotransferase 1	TRPT1	1.23e-05	0.794588	-1.03572	0.899177	1.01721	1.13e-06	-2.7281	0.00886382	-1.48421
14312784	XM_849871 // MACROD1 // MACRO domain containing 1 // --- // 612142 /// ENSCAFT000000233	MACROD1	XM_849871	XM_849871 // MACROD1 // MACRO domain containing 1 // --- // 612142 /// ENSCAFT000000233	MACRO domain containing 1	MACROD1	0.00737956	0.0421414	-1.38002	0.565802	-1.08928	0.00258254	-1.68194	0.410399	-1.1312
14312814	ENSCAFT00000023930 // ATL3 // atlastin GTPase 3 // --- // 476044 /// XM_533252 // ATL3	ATL3	ENSCAFT00000023930				0.000397193	0.386501	-1.1337	0.36853	1.13931	0.000120281	2.0353	0.0126083	1.48573
14312882	---		---				0.0378993	0.813472	-1.0759	0.431865	-1.27881	0.0267246	2.10443	0.673498	1.13986
14312884	---		---				0.000613086	0.737101	1.15417	0.863657	-1.076	0.00152514	4.95849	0.670196	-1.19973
14312886	---		---				0.00102288	0.137684	-1.48475	0.14212	-1.47777	0.000797526	2.83704	0.184693	1.41994
14313038	XM_533265 // MTA2 // metastasis associated 1 family, member 2 // --- // 476057 /// ENSC	MTA2	XM_533265	XM_533265 // MTA2 // metastasis associated 1 family, member 2 // --- // 476057 /// ENSC	metastasis associated 1 family, member 2	MTA2	0.0402069	0.405706	-1.14845	0.885768	1.02394	0.0174905	1.53633	0.40362	1.14917
14313082	ENSCAFT00000025118 // AHNAK // AHNAK nucleoprotein // --- // --- /// XM_003639657 // AH	AHNAK	ENSCAFT00000025118	ENSCAFT00000025118 // AHNAK // AHNAK nucleoprotein // --- // --- /// XM_003639657 // AH	AHNAK nucleoprotein /// AHNAK nucleoprotein	AHNAK	0.00231989	0.547229	1.08183	0.146359	-1.21565	0.00486861	1.51827	0.00221972	1.59229
14313095	ENSCAFT00000025200 // LOC100687554 // ferritin heavy chain-like // --- // 100687554 ///	LOC100687554	ENSCAFT00000025200				0.0291014	0.146435	1.41231	0.417622	1.20706	0.74543	1.07757	0.00142458	-2.38705
14313109	XM_533270 // FADS3 // fatty acid desaturase 3 // --- // 476062 /// ENSCAFT00000025326 /	FADS3	XM_533270	XM_533270 // FADS3 // fatty acid desaturase 3 // --- // 476062 /// ENSCAFT00000025326 /	fatty acid desaturase 3	FADS3	7.24e-17	0.381882	1.0787	0.699982	-1.03361	6.27e-06	1.74167	3.19e-05	-1.61853
14313161	ENSCAFT00000036708 // CYBASC3 // cytochrome b, ascorbate dependent 3 // --- // 483799 /	CYBASC3	ENSCAFT00000036708	ENSCAFT00000036708 // CYBASC3 // cytochrome b, ascorbate dependent 3 // --- // 483799 /	cytochrome b, ascorbate dependent 3	CYBASC3	1.8e-05	0.303297	-1.19894	0.094052	-1.35481	4.02e-06	3.20775	0.145253	1.29849
14313296	ENSCAFT00000005505 // GRB10 // growth factor receptor-bound protein 10 // --- // --- //	GRB10	ENSCAFT00000005505	ENSCAFT00000005505 // GRB10 // growth factor receptor-bound protein 10 // --- // --- //	growth factor receptor-bound protein 10 /// growth factor receptor-bound protein 10	GRB10	1.95e-06	0.519505	-1.09947	0.755672	1.04663	0.00178196	-1.71359	0.574404	-1.08605
14313328	---		---				0.254318	0.751047	1.08056	0.52697	1.16794	0.616562	1.13041	0.0229923	-1.82867
14313346	XM_540360 // STK17A // serine/threonine kinase 17a // --- // 483241 /// ENSCAFT00000005	STK17A	XM_540360	XM_540360 // STK17A // serine/threonine kinase 17a // --- // 483241 /// ENSCAFT00000005	serine/threonine kinase 17a	STK17A	2.51e-06	0.222296	-1.24157	0.181372	-1.26884	0.000448877	2.11579	0.316305	1.19275
14313429	---		---				0.0358471	0.935991	-1.01375	0.372589	1.16598	0.00418958	-1.74797	0.777221	-1.04935
14313439	ENSCAFT00000005872 // TXNDC3 // thioredoxin domain containing 3 (spermatozoa) // --- //	TXNDC3	ENSCAFT00000005872	ENSCAFT00000005872 // TXNDC3 // thioredoxin domain containing 3 (spermatozoa) // --- //	thioredoxin domain containing 3 (spermatozoa)	TXNDC3	3.05e-05	0.369056	-1.10783	0.194717	1.16177	2.88e-05	-1.89474	0.0526859	-1.2609
14313458	---		---				0.0166404	0.335467	1.2205	0.737819	-1.07074	0.0149334	-1.72827	0.885194	-1.02988
14313460	ENSCAFT00000006177 // DLD // dihydrolipoamide dehydrogenase // --- // 403978 /// NM_001	DLD	ENSCAFT00000006177	ENSCAFT00000006177 // DLD // dihydrolipoamide dehydrogenase // --- // 403978 /// NM_001	dihydrolipoamide dehydrogenase	DLD	3.6e-07	0.0384018	-1.14182	0.454939	-1.04604	4.94e-08	-1.75666	0.342703	1.05916
14313529	ENSCAFT00000006362 // PRKAR2B // protein kinase, cAMP-dependent, regulatory, type II, b	PRKAR2B	ENSCAFT00000006362	ENSCAFT00000006362 // PRKAR2B // protein kinase, cAMP-dependent, regulatory, type II, b	protein kinase, cAMP-dependent, regulatory, type II, beta	PRKAR2B	0.00303669	0.0112674	-1.77179	0.316642	-1.22937	0.77898	-1.05868	0.548641	-1.13022
14313543	XM_540385 // PIK3CG // phosphoinositide-3-kinase, catalytic, gamma polypeptide // --- /	PIK3CG	XM_540385	XM_540385 // PIK3CG // phosphoinositide-3-kinase, catalytic, gamma polypeptide // --- /	phosphoinositide-3-kinase, catalytic, gamma polypeptide	PIK3CG	0.00264815	0.0520421	-1.63862	0.342918	1.25856	0.00123877	2.5111	0.664892	1.10942
14313658	ENSCAFT00000006862 // LRRC17 // leucine rich repeat containing 17 // --- // 100685094 /	LRRC17	ENSCAFT00000006862	ENSCAFT00000006862 // LRRC17 // leucine rich repeat containing 17 // --- // 100685094 /	leucine rich repeat containing 17	LRRC17	0.0122495	0.979908	-1.00609	0.142855	1.44133	0.00332118	2.2648	0.140439	1.44477
14313672	ENSCAFT00000039658 // FGL2 // fibrinogen-like 2 // --- // 475902	FGL2	ENSCAFT00000039658	ENSCAFT00000039658 // FGL2 // fibrinogen-like 2 // --- // 475902	fibrinogen-like 2	FGL2	0.00528813	0.537299	1.10357	0.132341	1.28133	0.00244194	1.75321	0.00208758	1.77367
14313677	XM_533110 // PION // pigeon homolog (Drosophila) // --- // 475903 /// ENSCAFT0000000692	PION	XM_533110	XM_533110 // PION // pigeon homolog (Drosophila) // --- // 475903 /// ENSCAFT0000000692	pigeon homolog (Drosophila)	PION	3.69e-07	0.904535	1.01895	0.811755	1.03801	0.0181132	1.50014	0.000942097	1.86446
14313763	NM_001002964 // HGF // hepatocyte growth factor (hepapoietin A; scatter factor) // ---	HGF	NM_001002964				0.000215817	0.387575	1.16724	0.763793	1.05466	9.93e-05	2.44584	0.318827	1.19618
14313819	---		---				0.022415	0.249864	1.14764	0.32672	-1.12376	0.000680004	-1.62295	0.593124	-1.0649
14313821	XM_847825 // CACNA2D1 // calcium channel, voltage-dependent, alpha 2/delta subunit 1 //	CACNA2D1	XM_847825	XM_847825 // CACNA2D1 // calcium channel, voltage-dependent, alpha 2/delta subunit 1 //	calcium channel, voltage-dependent, alpha 2/delta subunit 1	CACNA2D1	1.57e-08	0.611414	1.10042	0.301494	-1.21796	0.0269338	-1.568	0.735606	-1.06551
14313855	XM_540507 // PCLO // piccolo (presynaptic cytomatrix protein) // --- // 483388	PCLO	XM_540507	XM_540507 // PCLO // piccolo (presynaptic cytomatrix protein) // --- // 483388	piccolo (presynaptic cytomatrix protein)	PCLO	7.78e-11	0.00755626	1.83453	0.969198	-1.00782	0.565467	1.12363	0.515899	1.14106
14313875	XM_844582 // SEMA3A // sema domain, immunoglobulin domain (Ig), short basic domain, sec	SEMA3A	XM_844582	XM_844582 // SEMA3A // sema domain, immunoglobulin domain (Ig), short basic domain, sec	sema domain, immunoglobulin domain (Ig), short basic domain, secreted, (semaphorin) 3A	SEMA3A	0.00271273	0.896596	-1.02585	0.85662	1.03613	0.000138501	2.61434	0.00384442	1.92068
14314100	---		---				0.186367	0.642294	-1.10994	0.865557	1.03863	0.703812	-1.08902	0.041751	-1.62847
14314122	XM_540541 // LDLRAD3 // low density lipoprotein receptor class A domain containing 3 //	LDLRAD3	XM_540541	XM_540541 // LDLRAD3 // low density lipoprotein receptor class A domain containing 3 //	low density lipoprotein receptor class A domain containing 3	LDLRAD3	1.1e-07	0.999444	1.00008	0.571452	1.06854	4.86e-07	2.52742	0.0566711	1.26578
14314139	NM_001197022 // CD44 // CD44 molecule (Indian blood group) // --- // 403939 /// L28932	CD44	NM_001197022	NM_001197022 // CD44 // CD44 molecule (Indian blood group) // --- // 403939 /// L28932	CD44 molecule (Indian blood group)	CD44	1.84e-05	0.737306	1.05661	0.89252	-1.0224	3.71e-07	3.78488	0.354566	1.16629
14314162	XM_533153 // PDHX // pyruvate dehydrogenase complex, component X // --- // 475942 /// E	PDHX	XM_533153	XM_533153 // PDHX // pyruvate dehydrogenase complex, component X // --- // 475942 /// E	pyruvate dehydrogenase complex, component X	PDHX	2.23e-05	0.0940332	-1.17638	0.188722	-1.13346	1.98e-06	-1.93569	0.32681	-1.09669
14314316	ENSCAFT00000011718 // QSER1 // glutamine and serine rich 1 // --- // 483436 /// XM_5405	QSER1	ENSCAFT00000011718	ENSCAFT00000011718 // QSER1 // glutamine and serine rich 1 // --- // 483436 /// XM_5405	glutamine and serine rich 1	QSER1	0.00133479	0.156382	1.15476	0.0803173	1.19799	0.000568239	-1.51372	0.00890066	-1.33376
14314349	---		---				0.0166915	0.196331	-1.18073	0.664687	-1.05592	0.00357027	-1.52253	0.0146265	1.40103
14314351	ENSCAFT00000039726 // RCN1 // reticulocalbin 1, EF-hand calcium binding domain // --- /	RCN1	ENSCAFT00000039726	ENSCAFT00000039726 // RCN1 // reticulocalbin 1, EF-hand calcium binding domain // --- /	reticulocalbin 1, EF-hand calcium binding domain	RCN1	4.1e-08	0.196054	1.194	0.0234158	1.38993	0.0102856	1.46529	2.68e-05	2.14481
14314390	ENSCAFT00000038520 // LOC609729 // olfactory receptor 4D9-like // --- // 609729 /// XM_	LOC609729	ENSCAFT00000038520				0.0283324	0.343571	1.20082	0.603411	-1.10447	0.00137169	-2.06401	0.508589	-1.13517
14314412	ENSCAFT00000012238 // DTX4 // deltex homolog 4 (Drosophila) // --- // 483461 /// ENSCAF	DTX4	ENSCAFT00000012238	ENSCAFT00000012238 // DTX4 // deltex homolog 4 (Drosophila) // --- // 483461 /// ENSCAF	deltex homolog 4 (Drosophila)	DTX4	0.0252944	0.370364	1.13438	0.375368	1.13286	0.00165656	1.67609	0.92189	1.01372
14314424	ENSCAFT00000012241 // FAM111A // family with sequence similarity 111, member A // --- /	FAM111A	ENSCAFT00000012241	ENSCAFT00000012241 // FAM111A // family with sequence similarity 111, member A // --- /	family with sequence similarity 111, member A	FAM111A	0.0257333	0.697989	1.13697	0.557976	1.21458	0.000535189	4.06115	0.325673	-1.39018
14314427	XM_847246 // FAM111B // family with sequence similarity 111, member B // --- // 609897	FAM111B	XM_847246	XM_847246 // FAM111B // family with sequence similarity 111, member B // --- // 609897	family with sequence similarity 111, member B	FAM111B	0.000170686	0.598608	-1.15315	0.820287	1.06319	4.68e-05	4.32374	0.0759793	1.65436
14314429	XM_003432414 // CNTF // ciliary neurotrophic factor // --- // 483464 /// ENSCAFT0000001	CNTF	XM_003432414	XM_003432414 // CNTF // ciliary neurotrophic factor // --- // 483464 /// ENSCAFT0000001	ciliary neurotrophic factor	CNTF	0.00117582	0.857095	-1.06048	0.752244	-1.10855	0.0105397	-2.53226	0.659173	-1.15512
14314445	XM_847322 // LOC483470 // olfactory receptor 5B3-like // --- // 483470 /// ENSCAFT00000	LOC483470	XM_847322				0.0379793	0.467397	1.09948	0.672472	1.0564	0.0356438	-1.33948	0.00243091	-1.58065
14314454	XM_540601 // OR9Q2 // olfactory receptor, family 9, subfamily Q, member 2 // --- // 483	OR9Q2	XM_540601	XM_540601 // OR9Q2 // olfactory receptor, family 9, subfamily Q, member 2 // --- // 483	olfactory receptor, family 9, subfamily Q, member 2	OR9Q2	0.0547003	0.156131	-1.31814	0.877742	1.02944	0.0208391	-1.6092	0.831341	1.041
14314464	ENSCAFT00000012414 // CTNND1 // catenin (cadherin-associated protein), delta 1 // --- /	CTNND1	ENSCAFT00000012414	ENSCAFT00000012414 // CTNND1 // catenin (cadherin-associated protein), delta 1 // --- /	catenin (cadherin-associated protein), delta 1	CTNND1	1.97e-05	0.487312	-1.09582	0.0432207	-1.32651	0.913356	1.01433	0.00569835	1.50759
14314517	ENSCAFT00000012508 // SERPING1 // serpin peptidase inhibitor, clade G (C1 inhibitor), m	SERPING1	ENSCAFT00000012508	ENSCAFT00000012508 // SERPING1 // serpin peptidase inhibitor, clade G (C1 inhibitor), m	serpin peptidase inhibitor, clade G (C1 inhibitor), member 1 /// serpin peptidase inhibitor, clade G (C1 inhibitor), member 1	SERPING1	0.00015319	0.55954	-1.11481	0.0991047	1.37619	2.51e-06	3.65116	0.115806	1.35426
14314527	XM_540610 // SMTNL1 // smoothelin-like 1 // --- // 483492 /// ENSCAFT00000012518 // SMT	SMTNL1	XM_540610	XM_540610 // SMTNL1 // smoothelin-like 1 // --- // 483492 /// ENSCAFT00000012518 // SMT	smoothelin-like 1	SMTNL1	5.43e-17	0.12711	-1.22661	0.995766	-1.00068	0.000120891	-1.89575	0.355303	-1.12842
14314597	X89661 // TPCR63 // olfactory receptor-like // --- // 403902	TPCR63	X89661				0.0488954	0.559425	1.11176	0.502818	1.12957	0.900789	-1.02277	0.0164541	-1.6099
14314642	ENSCAFT00000037854 // OR5L1 // olfactory receptor, family 5, subfamily L, member 1 // -	OR5L1	ENSCAFT00000037854	ENSCAFT00000037854 // OR5L1 // olfactory receptor, family 5, subfamily L, member 1 // -	olfactory receptor, family 5, subfamily L, member 1	OR5L1	0.136509	0.933954	-1.0106	0.581401	-1.07306	0.00334476	-1.5394	0.578645	1.07362
14314665	XM_540684 // cOR4Y1 // cOR4Y1 olfactory receptor family 4 subfamily Y-like // --- // 48	cOR4Y1	XM_540684				0.0463357	0.161942	-1.27412	0.145999	1.28721	0.00552693	-1.69794	0.600932	-1.09217
14314713	XM_540709 // OR14D11 // olfactory receptor OR14D11 // --- // 483589 /// ENSCAFT00000013	OR14D11	XM_540709				0.258367	0.544684	-1.11035	0.012163	-1.61283	0.609732	-1.09205	0.759648	-1.05404
14314733	---		---				0.0187278	0.0191214	1.3947	0.00242124	-1.58263	0.087543	-1.26157	0.387473	-1.12012
14314745	XM_540724 // OR4C12 // cOR4C24 olfactory receptor family 4 subfamily C-like // --- // 4	OR4C12	XM_540724				0.227595	0.750292	-1.07393	0.261565	1.29221	0.00985507	-1.90581	0.722694	-1.08281
14314766	XM_540737 // PTPRJ // protein tyrosine phosphatase, receptor type, J // --- // 483617 /	PTPRJ	XM_540737				2.5e-05	0.278829	-1.30662	0.814197	-1.05866	6.12e-07	6.64703	0.452707	1.20157
14314788	---		---				0.269565	0.773273	-1.07044	0.472006	-1.18664	0.676956	1.1036	0.0258588	1.76925
14314849	XM_540745 // NR1H3 // nuclear receptor subfamily 1, group H, member 3 // --- // 483625	NR1H3	XM_540745	XM_540745 // NR1H3 // nuclear receptor subfamily 1, group H, member 3 // --- // 483625	nuclear receptor subfamily 1, group H, member 3	NR1H3	0.0659429	0.226479	-1.39416	0.996966	1.00102	0.0113099	2.12951	0.717596	-1.10213
14314868	XM_533192 // C18H11orf49 // chromosome 18 open reading frame, human C11orf49 // --- //	C18H11orf49	XM_533192				0.0359371	0.177397	1.2725	0.554858	-1.10851	0.00434617	1.76258	0.0355299	1.48012
14314879	---		---				0.0490028	0.916711	1.01423	0.545866	1.08555	0.0045925	-1.54956	0.920926	1.01351
14314919	ENSCAFT00000038942 // MDK // midkine (neurite growth-promoting factor 2) // --- // ---	MDK	ENSCAFT00000038942	ENSCAFT00000038942 // MDK // midkine (neurite growth-promoting factor 2) // --- // ---	midkine (neurite growth-promoting factor 2)	MDK	1.4e-05	0.307199	-1.33446	0.561231	-1.17623	1.48e-05	5.33171	0.896117	1.03696
14314944	XM_540756 // CREB3L1 // cAMP responsive element binding protein 3-like 1 // --- // 4836	CREB3L1	XM_540756				0.0500894	0.538033	-1.08677	0.289401	-1.15591	0.00291284	1.5902	0.625502	1.06801
14314984	XM_540761 // CRY2 // cryptochrome 2 (photolyase-like) // --- // 483641 /// ENSCAFT00000	CRY2	XM_540761	XM_540761 // CRY2 // cryptochrome 2 (photolyase-like) // --- // 483641 /// ENSCAFT00000	cryptochrome 2 (photolyase-like)	CRY2	0.0006854	0.347471	1.19883	0.508641	1.13504	0.00192245	-2.00191	0.710705	1.0733
14315014	XM_849049 // CD82 // CD82 molecule // --- // 611384 /// ENSCAFT00000015021 // CD82 // C	CD82	XM_849049	XM_849049 // CD82 // CD82 molecule // --- // 611384 /// ENSCAFT00000015021 // CD82 // C	CD82 molecule	CD82	2.25e-05	0.578835	1.1115	0.611943	1.10135	2.91e-06	3.70299	0.108139	1.3737
14315103	XM_849186 // DUSP8 // dual specificity phosphatase 8 // --- // 483660 /// ENSCAFT000000	DUSP8	XM_849186	XM_849186 // DUSP8 // dual specificity phosphatase 8 // --- // 483660 /// ENSCAFT000000	dual specificity phosphatase 8	DUSP8	0.0315478	0.00250863	2.33933	0.341219	1.26231	0.0683301	-1.59068	0.197272	-1.3764
14315117	NM_001025621 // CTSD // cathepsin D // --- // 483662 /// ENSCAFT00000015991 // CTSD //	CTSD	NM_001025621	NM_001025621 // CTSD // cathepsin D // --- // 483662 /// ENSCAFT00000015991 // CTSD //	cathepsin D	CTSD	0.181137	0.839508	-1.04165	0.234887	-1.27726	0.0160658	1.70486	0.602503	-1.11108
14315128	NR_027327 // H19 // H19, imprinted maternally expressed transcript (non-protein coding)	H19	NR_027327	NR_027327 // H19 // H19, imprinted maternally expressed transcript (non-protein coding)	H19, imprinted maternally expressed transcript (non-protein coding)	H19	1.28e-09	0.336417	-1.28214	0.56639	1.15815	2.73e-05	4.27846	0.024084	1.86789
14315130	NM_001195825 // IGF2 // insulin-like growth factor 2 (somatomedin A) // --- // 483664 /	IGF2	NM_001195825	NM_001195825 // IGF2 // insulin-like growth factor 2 (somatomedin A) // --- // 483664 /	insulin-like growth factor 2 (somatomedin A)	IGF2	0.000331871	0.36456	-1.25767	0.912771	-1.02772	0.000666758	2.81178	0.00179438	2.50468
14315369	ENSCAFT00000017093 // IGHMBP2 // immunoglobulin mu binding protein 2 // --- // 483686	IGHMBP2	ENSCAFT00000017093				0.0431898	0.105332	-1.2893	0.352904	-1.15215	0.0136375	-1.50702	0.0261497	1.43723
14315432	XM_540812 // TCIRG1 // T-cell, immune regulator 1, ATPase, H+ transporting, lysosomal V	TCIRG1	XM_540812	XM_540812 // TCIRG1 // T-cell, immune regulator 1, ATPase, H+ transporting, lysosomal V	T-cell, immune regulator 1, ATPase, H+ transporting, lysosomal V0 subunit A3	TCIRG1	0.00895494	0.350668	-1.18541	0.300958	1.20818	0.000395837	2.20089	0.778281	1.05197
14315452	NM_001252295 // NDUFS8 // NADH dehydrogenase (ubiquinone) Fe-S protein 8, 23kDa (NADH-c	NDUFS8	NM_001252295	NM_001252295 // NDUFS8 // NADH dehydrogenase (ubiquinone) Fe-S protein 8, 23kDa (NADH-c	NADH dehydrogenase (ubiquinone) Fe-S protein 8, 23kDa (NADH-coenzyme Q reductase)	NDUFS8	0.00320243	0.967583	-1.00706	0.811983	1.04208	0.00676668	-1.69844	0.98115	1.0041
14315487	XM_533214 // LOC476006 // glutathione S-transferase P 1-like // --- // 476006 /// ENSCA	LOC476006	XM_533214	XM_533214 // LOC476006 // glutathione S-transferase P 1-like // --- // 476006 /// ENSCA	glutathione S-transferase P 1-like	GSTP1	3.21e-05	0.22573	-1.33868	0.0530174	-1.62196	0.00021901	3.00041	0.903288	1.02899
14315692	ENSCAFT00000009445 // ACTN3 // actinin, alpha 3 // --- // 483707 /// XM_847243 // ACTN3	ACTN3	ENSCAFT00000009445	ENSCAFT00000009445 // ACTN3 // actinin, alpha 3 // --- // 483707 /// XM_847243 // ACTN3	actinin, alpha 3	ACTN3	1.88e-14	0.739139	1.07102	0.360774	-1.20986	0.0197006	1.68981	0.000713248	2.32935
14315839	XM_540840 // CST6 // cystatin E/M // --- // 483719 /// ENSCAFT00000020746 // CST6 // cy	CST6	XM_540840	XM_540840 // CST6 // cystatin E/M // --- // 483719 /// ENSCAFT00000020746 // CST6 // cy	cystatin E/M	CST6	3.85e-08	0.16401	-1.63177	0.828392	-1.07677	6.84e-06	8.97645	0.00572536	2.91553
14316186	XM_849806 // SNX15 // sorting nexin 15 // --- // 612080 /// ENSCAFT00000022227 // SNX15	SNX15	XM_849806	XM_849806 // SNX15 // sorting nexin 15 // --- // 612080 /// ENSCAFT00000022227 // SNX15	sorting nexin 15	SNX15	0.00632438	0.136597	-1.19073	0.111128	1.20661	0.000923854	-1.57047	0.0775033	-1.23382
14316198	XM_540874 // ARL2 // ADP-ribosylation factor-like 2 // --- // 483753 /// ENSCAFT0000002	ARL2	XM_540874	XM_540874 // ARL2 // ADP-ribosylation factor-like 2 // --- // 483753 /// ENSCAFT0000002	ADP-ribosylation factor-like 2	ARL2	0.00801497	0.521297	1.07405	0.22158	1.14861	0.00163629	-1.50968	0.036784	-1.28168
14316288	ENSCAFT00000022969 // ESRRA // estrogen-related receptor alpha // --- // 403169 /// NM_	ESRRA	ENSCAFT00000022969	ENSCAFT00000022969 // ESRRA // estrogen-related receptor alpha // --- // 403169 /// NM_	estrogen-related receptor alpha	ESRRA	0.000103018	0.344706	-1.11148	0.459282	-1.08579	3.17e-06	-2.13044	0.0225997	-1.31504
14316367	XM_003639655 // FERMT3 // fermitin family member 3 // --- // 483766 /// ENSCAFT00000023	FERMT3	XM_003639655	XM_003639655 // FERMT3 // fermitin family member 3 // --- // 483766 /// ENSCAFT00000023	fermitin family member 3	FERMT3	0.0566892	0.07698	-1.47379	0.189538	-1.32464	0.00853409	1.84949	0.731893	1.07416
14316444	NM_001197049 // RTN3 // reticulon 3 // --- // 476043	RTN3	NM_001197049	NM_001197049 // RTN3 // reticulon 3 // --- // 476043	reticulon 3	RTN3	6.23e-05	0.744043	1.04672	0.71331	1.05275	8.97e-05	2.04022	0.41276	1.12253
14316504	---		---				0.221448	0.91135	-1.01857	0.934077	-1.01376	0.0153947	-1.55428	0.181414	-1.25512
14316675	ENSCAFT00000004433 // LOC100688144 // transmembrane protein 216-like // --- // 10068814	LOC100688144	ENSCAFT00000004433				0.0320733	0.11527	-1.36448	0.466359	1.1494	0.0264951	1.57778	0.0239845	1.59247
14316680	XM_850057 // TMEM138 // transmembrane protein 138 // --- // 612314 /// ENSCAFT000000256	TMEM138	XM_850057	XM_850057 // TMEM138 // transmembrane protein 138 // --- // 612314 /// ENSCAFT000000256	transmembrane protein 138	TMEM138	0.0297515	0.862416	-1.03517	0.475177	-1.15435	0.00797579	1.81228	0.818223	1.04693
14316702	ENSCAFT00000025862 // PGA // pepsinogen 5, group I (pepsinogen A) // --- // 403711 ///	PGA	ENSCAFT00000025862	ENSCAFT00000025862 // PGA // pepsinogen 5, group I (pepsinogen A) // --- // 403711 ///	pepsinogen 5, group I (pepsinogen A)	PGA	0.0691274	0.00768119	1.52474	0.914711	1.01518	0.790077	-1.03818	0.788483	-1.03849
14316758	XM_850087 // TMEM109 // transmembrane protein 109 // --- // 612355 /// ENSCAFT000000260	TMEM109	XM_850087	XM_850087 // TMEM109 // transmembrane protein 109 // --- // 612355 /// ENSCAFT000000260	transmembrane protein 109	TMEM109	0.0464864	0.508072	-1.14775	0.47461	1.16072	0.166415	1.34327	0.0461344	-1.55272
14316782	---		---				0.0679413	0.149312	-1.25046	0.101678	-1.29203	0.0129907	-1.51028	0.330544	-1.15959
14316868	XM_540934 // MAML3 // mastermind-like 3 (Drosophila) // --- // 483814	MAML3	XM_540934				1.93e-07	0.0325126	1.71405	0.390819	1.22511	0.249766	1.31642	0.642626	1.11502
14316870	XM_540934 // MAML3 // mastermind-like 3 (Drosophila) // --- // 483814	MAML3	XM_540934	XM_540934 // MAML3 // mastermind-like 3 (Drosophila) // --- // 483814	mastermind-like 3 (Drosophila)	MAML3	4.1e-08	0.00911519	1.78824	0.992287	1.00193	0.0441013	1.53465	0.687062	1.08373
14316891	XM_844835 // MGARP // mitochondria-localized glutamic acid-rich protein // --- // 60796	MGARP	XM_844835	XM_844835 // MGARP // mitochondria-localized glutamic acid-rich protein // --- // 60796	mitochondria-localized glutamic acid-rich protein	MGARP	0.000870294	0.495152	1.15138	0.127318	1.38371	0.00579376	1.90127	0.907309	-1.02417
14316910	EF143580 // SLC7A11 // solute carrier family 7 (anionic amino acid transporter light ch	SLC7A11	EF143580	EF143580 // SLC7A11 // solute carrier family 7 (anionic amino acid transporter light ch	solute carrier family 7 (anionic amino acid transporter light chain, xc- system), member 11	SLC7A11	0.00372008	0.994168	-1.00221	0.981582	1.00699	0.000940315	3.32599	0.53403	-1.20788
14316923	XM_003432476 // PCDH18 // protocadherin 18 // --- // 100686323 /// ENSCAFT00000006044 /	PCDH18	XM_003432476	XM_003432476 // PCDH18 // protocadherin 18 // --- // 100686323 /// ENSCAFT00000006044 /	protocadherin 18	PCDH18	0.0196085	0.849505	1.04496	0.580114	1.13745	0.000538576	2.67273	0.503788	1.16881
14316976	ENSCAFT00000039398 // MFSD8 // major facilitator superfamily domain containing 8 // ---	MFSD8	ENSCAFT00000039398	ENSCAFT00000039398 // MFSD8 // major facilitator superfamily domain containing 8 // ---	major facilitator superfamily domain containing 8	MFSD8	0.0024528	0.538811	1.07303	0.0469915	1.2732	0.00150044	-1.53566	0.854116	1.02119
14317003	ENSCAFT00000006411 // LOC483842 // centrin-2-like // --- // 483842 /// ENSCAFT000000064	LOC483842	ENSCAFT00000006411	ENSCAFT00000006411 // LOC483842 // centrin-2-like // --- // 483842 /// ENSCAFT000000064	centrin-2-like	CETN2	0.00489233	0.836297	-1.05754	0.446864	-1.2309	0.01125	2.14456	0.0712348	1.67318
14317057	ENSCAFT00000038500 // CCNA2 // cyclin A2 // --- // 483845 /// XM_540965 // CCNA2 // cyc	CCNA2	ENSCAFT00000038500				0.00111187	0.260521	-1.25388	0.4657	-1.15599	0.000223147	2.50639	0.555611	-1.12385
14317105	XM_846595 // NDNF // neuron-derived neurotrophic factor // --- // 483848 /// ENSCAFT000	NDNF	XM_846595				0.0276042	0.878449	1.04774	0.611457	-1.16824	0.00367963	-2.77217	0.0276136	-2.06934
14317222	ENSCAFT00000038881 // LOC100856093 // WD repeat-containing protein 33-like // --- // 10	LOC100856093	ENSCAFT00000038881	ENSCAFT00000038881 // LOC100856093 // WD repeat-containing protein 33-like // --- // 10	WD repeat-containing protein 33-like	WDR33	2.56e-05	0.830755	1.03296	0.330325	1.1617	0.00150815	-1.76871	0.267989	-1.18688
14317302	XM_540989 // CYP27C1 // cytochrome P450, family 27, subfamily C, polypeptide 1 // --- /	CYP27C1	XM_540989				0.000530523	0.957558	1.00772	0.318141	1.15789	0.000765369	-1.80281	0.482435	1.10773
14317480	ENSCAFT00000038622 // MGAT5 // mannosyl (alpha-1,6-)-glycoprotein beta-1,6-N-acetyl-glu	MGAT5	ENSCAFT00000038622	ENSCAFT00000038622 // MGAT5 // mannosyl (alpha-1,6-)-glycoprotein beta-1,6-N-acetyl-glu	mannosyl (alpha-1,6-)-glycoprotein beta-1,6-N-acetyl-glucosaminyltransferase	MGAT5	2.9e-08	0.156537	1.29855	0.755567	-1.05723	0.0118332	1.64705	0.572697	-1.1065
14317620	XM_533340 // HNMT // histamine N-methyltransferase // --- // 476133 /// ENSCAFT00000008	HNMT	XM_533340	XM_533340 // HNMT // histamine N-methyltransferase // --- // 476133 /// ENSCAFT00000008	histamine N-methyltransferase	HNMT	6.76e-05	0.183333	-1.25847	0.190272	1.2537	0.000122582	2.29758	0.000939805	1.95142
14317628	XM_533341 // SPOPL // speckle-type POZ protein-like // --- // 476134 /// ENSCAFT0000000	SPOPL	XM_533341				0.0288478	0.299412	-1.13892	0.265646	1.15016	0.123916	1.2177	0.00134233	1.59999
14317639	---		---				0.101953	0.447946	-1.15822	0.40628	1.17473	0.153024	-1.32744	0.0222258	-1.61272
14317645	ENSCAFT00000008804 // KYNU // kynureninase // --- // 483907 /// XM_541027 // KYNU // ky	KYNU	ENSCAFT00000008804				1.59e-06	0.236017	-1.12154	0.930806	-1.00825	5.75e-05	1.65574	0.205573	-1.1308
14317660	XM_533345 // ARHGAP15 // Rho GTPase activating protein 15 // --- // 476138 /// ENSCAFT0	ARHGAP15	XM_533345	XM_533345 // ARHGAP15 // Rho GTPase activating protein 15 // --- // 476138 /// ENSCAFT0	Rho GTPase activating protein 15	ARHGAP15	0.00344415	0.460658	-1.17111	0.612433	1.11401	0.00010896	2.89725	0.25421	1.28033
14317801	ENSCAFT00000009376 // FMNL2 // formin-like 2 // --- // 476151 /// XM_533358 // FMNL2 //	FMNL2	ENSCAFT00000009376	ENSCAFT00000009376 // FMNL2 // formin-like 2 // --- // 476151 /// XM_533358 // FMNL2 //	formin-like 2	FMNL2	0.000231485	0.0553361	-1.3084	0.425282	-1.11228	2.81e-05	2.12091	0.0237008	1.38414
14317831	ENSCAFT00000005815 // GAB1 // GRB2-associated binding protein 1 // --- // ---	GAB1	ENSCAFT00000005815	ENSCAFT00000005815 // GAB1 // GRB2-associated binding protein 1 // --- // ---	GRB2-associated binding protein 1	GAB1	3.94e-06	0.0328947	1.26149	0.140224	1.16695	5.63e-05	-1.71523	0.0137572	-1.31682
14317843	XM_533279 // USP38 // ubiquitin specific peptidase 38 // --- // 476071 /// ENSCAFT00000	USP38	XM_533279	XM_533279 // USP38 // ubiquitin specific peptidase 38 // --- // 476071 /// ENSCAFT00000	ubiquitin specific peptidase 38	USP38	2.82e-08	0.249043	1.10342	0.260159	1.10081	4.55e-07	-1.9509	0.0682254	-1.17454
14317874	XM_533282 // ZNF330 // zinc finger protein 330 // --- // 476073 /// ENSCAFT00000005844	ZNF330	XM_533282				0.0427662	0.177187	-1.26263	0.21992	-1.23479	0.0151158	-1.56742	0.219317	-1.23514
14317899	XM_533286 // MGST2 // microsomal glutathione S-transferase 2 // --- // 476078 /// ENSCA	MGST2	XM_533286	XM_533286 // MGST2 // microsomal glutathione S-transferase 2 // --- // 476078 /// ENSCA	microsomal glutathione S-transferase 2	MGST2	0.000211661	0.00432048	-1.96945	0.993176	1.00177	0.000463081	-2.44597	0.0183072	-1.70927
14317949	XM_540948 // LOC483828 // UPF0462 protein C4orf33-like // --- // 483828 /// ENSCAFT0000	LOC483828	XM_540948				1.09e-06	0.440702	-1.18994	0.948327	-1.01458	0.00533289	2.03095	0.688076	1.09409
14317968	ENSCAFT00000006179 // LARP1B // La ribonucleoprotein domain family, member 1B // --- //	LARP1B	ENSCAFT00000006179				1.19e-06	0.045896	1.2638	0.0154392	1.34068	1.56e-05	-1.93246	0.724699	1.03953
14317987	---		---				0.0914785	0.00485899	2.45193	0.686949	1.11931	0.284985	1.35502	0.527165	-1.19427
14317989	ENSCAFT00000006193 // C4orf29 // chromosome 4 open reading frame 29 // --- // --- /// X	C4orf29	ENSCAFT00000006193				0.000388333	0.353276	1.22777	0.405242	1.2014	0.000488807	-2.54777	0.0751563	-1.50457
14318002	XM_533295 // PLK4 // polo-like kinase 4 // --- // 476087 /// ENSCAFT00000006243 // PLK4	PLK4	XM_533295	XM_533295 // PLK4 // polo-like kinase 4 // --- // 476087 /// ENSCAFT00000006243 // PLK4	polo-like kinase 4	PLK4	0.0399216	0.319968	-1.20436	0.929056	-1.01652	0.0186397	1.60692	0.759682	-1.05799
14318071	---		---				0.407561	0.993117	-1.00261	0.726413	-1.11177	0.0440153	-1.91638	0.127822	-1.6126
14318102	XM_540960 // SPATA5 // spermatogenesis associated 5 // --- // 483840	SPATA5	XM_540960				0.398198	0.77014	-1.0603	0.776671	-1.05849	0.0186215	-1.67518	0.972359	1.00696
14318141	ENSCAFT00000006460 // KIAA1109 // KIAA1109 ortholog // --- // 483843 /// XM_540963 // K	KIAA1109	ENSCAFT00000006460				0.0821738	0.571765	1.07829	0.325584	-1.14159	0.00476404	-1.5336	0.352424	-1.13322
14318195	XM_540963 // KIAA1109 // KIAA1109 ortholog // --- // 483843	KIAA1109	XM_540963				0.00304399	0.515393	-1.07377	0.549027	1.06769	0.000376518	-1.61552	0.0828094	-1.21894
14318236	---		---				0.0190925	0.072576	1.30542	0.365345	1.1379	0.419126	-1.12186	0.00259243	-1.639
14318247	XM_540977 // LOC483857 // protein FAM168B-like // --- // 483857 /// ENSCAFT00000006770	LOC483857	XM_540977	XM_540977 // LOC483857 // protein FAM168B-like // --- // 483857 /// ENSCAFT00000006770	protein FAM168B-like	FAM168B	0.0106933	0.036965	1.54869	0.623289	1.10105	0.0856006	1.42214	0.233292	-1.26884
14318254	---		---				3.19e-05	0.550427	1.08113	0.199316	1.18674	0.00568267	1.5039	0.957349	1.00697
14318256	XM_533310 // UGGT1 // UDP-glucose glycoprotein glucosyltransferase 1 // --- // 476101 /	UGGT1	XM_533310	XM_533310 // UGGT1 // UDP-glucose glycoprotein glucosyltransferase 1 // --- // 476101 /	UDP-glucose glycoprotein glucosyltransferase 1	UGGT1	0.000176316	0.893901	1.02335	0.843963	1.03467	0.0127783	1.61185	0.0166564	1.5768
14318350	NM_001104959 // GYPC // glycophorin C (Gerbich blood group) // --- // 609898 /// ENSCAF	GYPC	NM_001104959	NM_001104959 // GYPC // glycophorin C (Gerbich blood group) // --- // 609898 /// ENSCAF	glycophorin C (Gerbich blood group)	GYPC	0.000293656	0.425711	1.14117	0.209908	1.23496	0.000564861	-1.99912	0.470322	-1.1269
14318357	---		---				0.213865	0.0894435	-1.35936	0.373263	-1.1683	0.0248114	-1.52282	0.598752	1.09545
14318414	XM_541000 // LOC483880 // uncharacterized LOC483880 // --- // 483880 /// ENSCAFT0000000	LOC483880	XM_541000				0.0220057	0.00261382	1.6147	0.108275	1.25733	0.315611	-1.14965	0.383961	-1.12806
14318416	XM_541001 // RALB // v-ral simian leukemia viral oncogene homolog B (ras related; GTP b	RALB	XM_541001				0.000234812	0.120768	-1.33904	0.461333	-1.14393	0.00670207	1.74107	0.551429	1.11449
14318448	XM_541002 // PTPN4 // protein tyrosine phosphatase, non-receptor type 4 (megakaryocyte)	PTPN4	XM_541002	XM_541002 // PTPN4 // protein tyrosine phosphatase, non-receptor type 4 (megakaryocyte)	protein tyrosine phosphatase, non-receptor type 4 (megakaryocyte)	PTPN4	2.78e-08	0.290255	1.11468	0.983024	1.00215	2.96e-06	-2.00467	0.262514	-1.12219
14318494	ENSCAFT00000007870 // TMEM37 // transmembrane protein 37 // --- // 610386 /// XM_847879	TMEM37	ENSCAFT00000007870	ENSCAFT00000007870 // TMEM37 // transmembrane protein 37 // --- // 610386 /// XM_847879	transmembrane protein 37	TMEM37	0.0155028	0.532607	-1.12195	0.977984	-1.00507	0.000208361	2.3648	0.60603	-1.09956
14318531	---		---				0.0122236	0.336194	1.16581	0.52115	1.10683	0.00916034	-1.58163	0.486482	1.11653
14318577	ENSCAFT00000008010 // ACTR3B // ARP3 actin-related protein 3 homolog B (yeast) // --- /	ACTR3B	ENSCAFT00000008010	ENSCAFT00000008010 // ACTR3B // ARP3 actin-related protein 3 homolog B (yeast) // --- /	ARP3 actin-related protein 3 homolog B (yeast)	ACTR3B	1.28e-05	0.687206	-1.07024	0.881474	1.0254	1.49e-05	2.75191	0.244305	1.22155
14318605	XM_541013 // NCKAP5 // NCK-associated protein 5 // --- // 483893	NCKAP5	XM_541013	XM_541013 // NCKAP5 // NCK-associated protein 5 // --- // 483893	NCK-associated protein 5	NCKAP5	2.39e-06	0.00330545	1.81815	0.117822	-1.33185	0.0564952	1.4282	0.3296	-1.19045
14318609	---		---				0.000172906	0.00151924	1.85317	0.368471	-1.16137	0.0612881	1.38451	0.117496	1.30663
14318682	XM_533338 // MCM6 // minichromosome maintenance complex component 6 // --- // 476131 //	MCM6	XM_533338	XM_533338 // MCM6 // minichromosome maintenance complex component 6 // --- // 476131 //	minichromosome maintenance complex component 6	MCM6	0.000946316	0.112603	-1.58514	0.536469	-1.18929	0.000683962	3.16269	0.506087	1.20521
14318722	NM_001048026 // CXCR4 // chemokine (C-X-C motif) receptor 4 // --- // 483900 /// ENSCAF	CXCR4	NM_001048026	NM_001048026 // CXCR4 // chemokine (C-X-C motif) receptor 4 // --- // 483900 /// ENSCAF	chemokine (C-X-C motif) receptor 4	CXCR4	0.00613516	0.00217441	-1.98882	0.0547521	-1.47806	0.02825	1.57574	0.851848	1.03644
14318796	XM_541028 // GTDC1 // glycosyltransferase-like domain containing 1 // --- // 483908	GTDC1	XM_541028	XM_541028 // GTDC1 // glycosyltransferase-like domain containing 1 // --- // 483908	glycosyltransferase-like domain containing 1	GTDC1	0.00530344	0.30559	1.15377	0.41282	1.12034	0.00310007	-1.60019	0.25366	-1.17354
14318802	XM_541029 // ZEB2 // zinc finger E-box binding homeobox 2 // --- // 483909 /// ENSCAFT0	ZEB2	XM_541029	XM_541029 // ZEB2 // zinc finger E-box binding homeobox 2 // --- // 483909 /// ENSCAFT0	zinc finger E-box binding homeobox 2	ZEB2	0.00122442	0.572797	-1.07253	0.483889	1.09108	0.00115014	1.61642	0.420804	1.10571
14318852	XM_541037 // RND3 // Rho family GTPase 3 // --- // 483917 /// ENSCAFT00000009091 // RND	RND3	XM_541037	XM_541037 // RND3 // Rho family GTPase 3 // --- // 483917 /// ENSCAFT00000009091 // RND	Rho family GTPase 3	RND3	0.000172202	0.171053	1.43303	0.0627461	1.65225	0.000159286	3.42402	0.00626324	2.20224
14318869	XM_003639709 // NEB // nebulin // --- // 476149	NEB	XM_003639709	XM_003639709 // NEB // nebulin // --- // 476149	nebulin	NEB	8.5e-15	0.00848862	1.7243	0.778456	1.05335	0.404435	-1.1683	0.993971	1.0014
14318890	---		---				7.64e-14	0.02922	1.61476	0.264189	1.26054	0.441587	-1.17104	0.863174	-1.03566
14319062	ENSCAFT00000005920 // EID1 // EP300 interacting inhibitor of differentiation 1 // --- /	EID1	ENSCAFT00000005920	ENSCAFT00000005920 // EID1 // EP300 interacting inhibitor of differentiation 1 // --- /	EP300 interacting inhibitor of differentiation 1	EID1	0.000182556	0.653085	-1.06276	0.677896	1.05783	0.00483313	1.54387	0.540199	1.08673
14319116	ENSCAFT00000006098 // NRP1 // neuropilin 1 // --- // 477955 /// ENSCAFT00000006106 // N	NRP1	ENSCAFT00000006098				0.00128213	0.351957	-1.19252	0.0824404	-1.40532	0.00647526	-1.77643	0.813082	-1.04513
14319137	ENSCAFT00000006178 // ITGB1 // integrin, beta 1 (fibronectin receptor, beta polypeptide	ITGB1	ENSCAFT00000006178	ENSCAFT00000006178 // ITGB1 // integrin, beta 1 (fibronectin receptor, beta polypeptide	integrin, beta 1 (fibronectin receptor, beta polypeptide, antigen CD29 includes MDF2, MSK12)	ITGB1	4.72e-13	0.613561	1.0272	0.134962	1.08549	5.36e-07	1.5188	0.00966246	1.16538
14319173	---		---				0.065824	0.117937	-1.56756	0.413432	-1.25664	0.0170642	-2.06274	0.705253	-1.11044
14319214	XM_853138 // ABI1 // abl-interactor 1 // --- // 607247 /// ENSCAFT00000007020 // ABI1 /	ABI1	XM_853138	XM_853138 // ABI1 // abl-interactor 1 // --- // 607247 /// ENSCAFT00000007020 // ABI1 /	abl-interactor 1	ABI1	0.0188082	0.16908	1.25693	0.859701	1.02893	0.00146623	1.83788	0.915544	-1.01725
14319232	XM_544231 // PRTFDC1 // phosphoribosyl transferase domain containing 1 // --- // 487103	PRTFDC1	XM_544231	XM_544231 // PRTFDC1 // phosphoribosyl transferase domain containing 1 // --- // 487103	phosphoribosyl transferase domain containing 1	PRTFDC1	5.99e-09	0.456424	1.20123	0.348236	1.26129	0.00882139	2.04642	0.0266305	1.79759
14319305	XM_853987 // NEBL // nebulette // --- // 477974	NEBL	XM_853987				0.044045	0.062772	1.60948	0.439901	-1.20741	0.0389623	-1.70765	0.907355	1.02853
14319308	XM_844454 // NEBL // nebulette // --- // 477974 /// ENSCAFT00000006625 // NEBL // nebul	NEBL	XM_844454	XM_844454 // NEBL // nebulette // --- // 477974 /// ENSCAFT00000006625 // NEBL // nebul	nebulette	NEBL	1.33e-10	0.980394	1.01168	0.973515	-1.01581	0.0222653	-3.24512	0.963303	-1.02198
14319405	---		---				0.00125558	0.338613	1.18845	0.118024	1.33529	0.436405	1.14995	0.0174097	1.59062
14319431	XM_544213 // MAP3K8 // mitogen-activated protein kinase kinase kinase 8 // --- // 48708	MAP3K8	XM_544213	XM_544213 // MAP3K8 // mitogen-activated protein kinase kinase kinase 8 // --- // 48708	mitogen-activated protein kinase kinase kinase 8	MAP3K8	0.123975	0.419555	1.19539	0.842583	1.04444	0.0117423	1.84499	0.348554	1.23124
14319441	ENSCAFT00000006293 // MPP7 // membrane protein, palmitoylated 7 (MAGUK p55 subfamily me	MPP7	ENSCAFT00000006293	ENSCAFT00000006293 // MPP7 // membrane protein, palmitoylated 7 (MAGUK p55 subfamily me	membrane protein, palmitoylated 7 (MAGUK p55 subfamily member 7)	MPP7	7.75e-09	0.495205	-1.09233	0.616867	-1.06668	1.72e-07	-3.02334	0.00204533	1.59207
14319474	ENSCAFT00000037123 // PTPLA // protein tyrosine phosphatase-like (proline instead of ca	PTPLA	ENSCAFT00000037123	ENSCAFT00000037123 // PTPLA // protein tyrosine phosphatase-like (proline instead of ca	protein tyrosine phosphatase-like (proline instead of catalytic arginine), member A	PTPLA	0.0052159	0.757241	1.06534	0.317366	1.23091	0.0375149	1.57863	0.00106566	2.23018
14319483	AM491804 // ST8SIA6 // ST8 alpha-N-acetyl-neuraminide alpha-2,8-sialyltransferase 6 //	ST8SIA6	AM491804	AM491804 // ST8SIA6 // ST8 alpha-N-acetyl-neuraminide alpha-2,8-sialyltransferase 6 //	ST8 alpha-N-acetyl-neuraminide alpha-2,8-sialyltransferase 6	ST8SIA6	0.0129145	0.839146	-1.05304	0.7314	-1.09145	0.00250277	2.45177	0.889887	1.03587
14319568	XM_535177 // RSU1 // Ras suppressor protein 1 // --- // 477993 /// ENSCAFT00000037821 /	RSU1	XM_535177	XM_535177 // RSU1 // Ras suppressor protein 1 // --- // 477993 /// ENSCAFT00000037821 /	Ras suppressor protein 1	RSU1	6.77e-06	0.110567	1.18333	0.484508	1.07392	1.37e-05	1.84742	0.0148973	1.31236
14319628	---		---				0.174387	0.798669	-1.07365	0.950197	-1.01754	0.0155197	-2.1001	0.337465	-1.31121
14319650	XM_544251 // DCLRE1C // DNA cross-link repair 1C // --- // 487123 /// ENSCAFT0000000755	DCLRE1C	XM_544251				0.323522	0.511628	1.16231	0.184463	1.36449	0.03844	1.65771	0.807009	1.05723
14319665	XM_843861 // CDNF // cerebral dopamine neurotrophic factor // --- // 607252 /// ENSCAFT	CDNF	XM_843861	XM_843861 // CDNF // cerebral dopamine neurotrophic factor // --- // 607252 /// ENSCAFT	cerebral dopamine neurotrophic factor	CDNF	2.16e-09	0.68103	-1.07936	0.836849	-1.03892	1.09e-05	-3.14597	0.120177	-1.34911
14319696	ENSCAFT00000007617 // BEND7 // BEN domain containing 7 // --- // ---	BEND7	ENSCAFT00000007617	ENSCAFT00000007617 // BEND7 // BEN domain containing 7 // --- // ---	BEN domain containing 7	BEND7	6.43e-06	0.35456	1.14717	0.998652	-1.00025	0.00620791	-1.57378	0.697897	-1.05857
14319723	NM_001253721 // LOC478001 // phytanoyl-CoA hydroxylase-like // --- // 478001 /// ENSCAF	LOC478001	NM_001253721	NM_001253721 // LOC478001 // phytanoyl-CoA hydroxylase-like // --- // 478001 /// ENSCAF	phytanoyl-CoA hydroxylase-like /// phytanoyl-CoA hydroxylase-like	PHYH	0.00421516	0.770712	-1.02475	0.104259	1.15261	0.000110554	-1.52076	0.894137	1.01121
14319740	XM_535190 // NUDT5 // nudix (nucleoside diphosphate linked moiety X)-type motif 5 // --	NUDT5	XM_535190				0.00493673	0.581592	-1.11067	0.956979	-1.01028	0.00196356	1.99269	0.227566	1.26384
14319760	XM_544258 // UPF2 // UPF2 regulator of nonsense transcripts homolog (yeast) // --- // 4	UPF2	XM_544258	XM_544258 // UPF2 // UPF2 regulator of nonsense transcripts homolog (yeast) // --- // 4	UPF2 regulator of nonsense transcripts homolog (yeast)	UPF2	0.000200561	0.455529	-1.08481	0.486424	-1.07878	8.15e-06	-1.98497	0.540375	1.06886
14319773	XM_544260 // USP6NL // USP6 N-terminal like // --- // 487132 /// ENSCAFT00000007841 //	USP6NL	XM_544260				0.00109513	0.297111	1.26129	0.301489	-1.25856	0.013868	1.8131	0.0773853	-1.50157
14319842	ENSCAFT00000008338 // PRKCQ // protein kinase C, theta // --- // 478013 /// ENSCAFT0000	PRKCQ	ENSCAFT00000008338	ENSCAFT00000008338 // PRKCQ // protein kinase C, theta // --- // 478013 /// ENSCAFT0000	protein kinase C, theta	PRKCQ	2.23e-13	0.319627	-1.25675	0.347137	-1.2405	0.00392409	-2.11515	0.317167	-1.25827
14319931	XM_544279 // KLF6 // Kruppel-like factor 6 // --- // 487151 /// ENSCAFT00000008619 // K	KLF6	XM_544279	XM_544279 // KLF6 // Kruppel-like factor 6 // --- // 487151 /// ENSCAFT00000008619 // K	Kruppel-like factor 6	KLF6	0.00289532	0.191095	1.34076	0.877881	-1.03411	0.00552797	1.9903	0.229579	1.30777
14320162	XM_535214 // HARS2 // histidyl-tRNA synthetase 2, mitochondrial (putative) // --- // 47	HARS2	XM_535214	XM_535214 // HARS2 // histidyl-tRNA synthetase 2, mitochondrial (putative) // --- // 47	histidyl-tRNA synthetase 2, mitochondrial (putative)	HARS2	4.89e-06	0.00279517	-1.39492	0.932118	-1.0082	0.000310621	-1.53997	0.0130645	1.30134
14320183	XM_843778 // PCDHA2 // protocadherin alpha 2 // --- // 487164 /// ENSCAFT00000009700 //	PCDHA2	XM_843778				0.0754959	0.890293	1.02731	0.149022	-1.33839	0.36868	-1.19465	0.006238	-1.83123
14320189	XM_843821 // PCDHA4 // protocadherin alpha 4 // --- // 607212 /// ENSCAFT00000035811 //	PCDHA4	XM_843821				0.00549684	0.766353	1.03908	0.301113	-1.14515	0.000628005	-1.71159	0.0179255	1.39727
14320231	XM_544301 // PCDHB6 // protocadherin beta 6 // --- // 487173 /// ENSCAFT00000037909 //	PCDHB6	XM_544301				0.205449	0.950244	-1.01267	0.194032	1.30897	0.210267	1.29593	0.0481674	1.52942
14320285	XM_544318 // KIAA0141 // KIAA0141 ortholog // --- // 487190 /// ENSCAFT00000010073 // K	KIAA0141	XM_544318				1.33e-06	0.159076	-1.18199	0.570798	-1.06771	7.77e-05	-1.81388	0.476193	-1.0861
14320298	XM_844153 // RNF14 // ring finger protein 14 // --- // 478042 /// ENSCAFT00000035645 //	RNF14	XM_844153	XM_844153 // RNF14 // ring finger protein 14 // --- // 478042 /// ENSCAFT00000035645 //	ring finger protein 14	RNF14	9.25e-07	0.0083836	-1.2125	0.312638	-1.06913	1.01e-07	-1.79133	0.25311	-1.07897
14320316	ENSCAFT00000010174 // ARHGAP26 // Rho GTPase activating protein 26 // --- // 478046 ///	ARHGAP26	ENSCAFT00000010174				1.07e-07	0.672014	-1.08107	0.843864	1.03684	0.00995608	1.69601	0.011927	1.66951
14320339	ENSCAFT00000010231 // KCTD16 // potassium channel tetramerisation domain containing 16	KCTD16	ENSCAFT00000010231	ENSCAFT00000010231 // KCTD16 // potassium channel tetramerisation domain containing 16	potassium channel tetramerisation domain containing 16	KCTD16	0.00241185	0.677645	1.0552	0.418524	-1.11113	0.00506121	-1.50973	0.998431	1.00025
14320345	XM_853486 // SH3RF2 // SH3 domain containing ring finger 2 // --- // 478049 /// ENSCAFT	SH3RF2	XM_853486	XM_853486 // SH3RF2 // SH3 domain containing ring finger 2 // --- // 478049 /// ENSCAFT	SH3 domain containing ring finger 2	SH3RF2	0.000195502	0.575231	-1.113	0.9878	-1.00291	0.119843	-1.36003	0.0012198	2.08276
14320521	ENSCAFT00000011069 // IL31RA // interleukin 31 receptor A // --- // 487212 /// XM_54434	IL31RA	ENSCAFT00000011069				0.403321	0.409568	1.20711	0.493553	1.16853	0.0357353	1.66472	0.866313	-1.03876
14320560	ENSCAFT00000011107 // SETD9 // SET domain containing 9 // --- // 608050	SETD9	ENSCAFT00000011107				0.00749346	0.689331	-1.04944	0.167986	-1.18673	0.00133953	-1.58328	0.225033	-1.16138
14320589	XM_003433800 // GAPT // GRB2-binding adaptor protein, transmembrane // --- // 100683936	GAPT	XM_003433800	XM_003433800 // GAPT // GRB2-binding adaptor protein, transmembrane // --- // 100683936	GRB2-binding adaptor protein, transmembrane	GAPT	7.55e-05	0.00508694	1.53695	0.712655	1.05093	0.0634268	1.30248	0.0182277	1.41674
14320595	---		---				0.000319822	0.317957	-1.18557	0.263075	-1.21113	0.0525317	-1.41312	0.0011974	-1.91337
14320603	ENSCAFT00000011484 // ZSWIM6 // zinc finger, SWIM-type containing 6 // --- // 478068 //	ZSWIM6	ENSCAFT00000011484	ENSCAFT00000011484 // ZSWIM6 // zinc finger, SWIM-type containing 6 // --- // 478068 //	zinc finger, SWIM-type containing 6	ZSWIM6	3.58e-05	0.996868	-1.00066	0.771086	-1.04989	3.25e-05	2.55676	0.068255	1.37943
14320620	ENSCAFT00000011541 // KIF2A // kinesin heavy chain member 2A // --- // --- /// XM_84496	KIF2A	ENSCAFT00000011541	ENSCAFT00000011541 // KIF2A // kinesin heavy chain member 2A // --- // --- /// XM_84496	kinesin heavy chain member 2A /// kinesin heavy chain member 2A	KIF2A	2.73e-06	0.795101	1.02636	0.712444	-1.03766	2.92e-07	2.28845	0.0149851	1.308
14320805	XM_845248 // PIK3R1 // phosphoinositide-3-kinase, regulatory subunit 1 (alpha) // --- /	PIK3R1	XM_845248	XM_845248 // PIK3R1 // phosphoinositide-3-kinase, regulatory subunit 1 (alpha) // --- /	phosphoinositide-3-kinase, regulatory subunit 1 (alpha)	PIK3R1	5.07e-06	0.0688401	1.27378	0.00801069	1.45579	1.35e-05	-2.14993	0.0612984	1.28361
14320822	ENSCAFT00000012289 // SLC30A5 // solute carrier family 30 (zinc transporter), member 5	SLC30A5	ENSCAFT00000012289	ENSCAFT00000012289 // SLC30A5 // solute carrier family 30 (zinc transporter), member 5	solute carrier family 30 (zinc transporter), member 5	SLC30A5	0.000238299	0.128153	1.18218	0.956366	1.00581	8.49e-05	1.72301	0.00869364	1.3657
14320839	XM_845305 // CCNB1 // cyclin B1 // --- // 608420 /// ENSCAFT00000012340 // LOC100688615	CCNB1	XM_845305	XM_845305 // CCNB1 // cyclin B1 // --- // 608420 /// ENSCAFT00000012340 // LOC100688615	G2/mitotic-specific cyclin-B1-like /// cyclin B1	CCNB1	0.00241134	0.558116	-1.27136	0.790656	1.11444	0.00259478	4.17906	0.89454	1.05555
14320843	ENSCAFT00000012353 // CENPH // centromere protein H // --- // --- /// XM_847537 // CENP	CENPH	ENSCAFT00000012353	ENSCAFT00000012353 // CENPH // centromere protein H // --- // --- /// XM_847537 // CENP	centromere protein H /// centromere protein H	CENPH	0.00363002	0.186592	-1.36046	0.937856	-1.01782	0.000749959	2.52499	0.872338	1.0371
14320883	XM_544368 // MARVELD2 // MARVEL domain containing 2 // --- // 487240 /// ENSCAFT0000001	MARVELD2	XM_544368	XM_544368 // MARVELD2 // MARVEL domain containing 2 // --- // 487240 /// ENSCAFT0000001	MARVEL domain containing 2	MARVELD2	0.00130082	0.661734	-1.05522	0.0867707	1.2461	0.00314801	-1.51978	0.739767	1.04159
14320987	ENSCAFT00000012709 // MAP1B // microtubule-associated protein 1B // --- // --- /// XM_5	MAP1B	ENSCAFT00000012709	ENSCAFT00000012709 // MAP1B // microtubule-associated protein 1B // --- // --- /// XM_5	microtubule-associated protein 1B /// microtubule-associated protein 1B	MAP1B	7.21e-10	0.108688	-1.29947	0.113415	-1.29463	0.00381135	1.68419	0.261887	1.1964
14321125	ENSCAFT00000013149 // HEXB // hexosaminidase B (beta polypeptide) // --- // 478100 ///	HEXB	ENSCAFT00000013149	ENSCAFT00000013149 // HEXB // hexosaminidase B (beta polypeptide) // --- // 478100 ///	hexosaminidase B (beta polypeptide)	HEXB	0.000362243	0.887062	1.02038	0.0756397	1.30418	0.00025351	1.92231	0.566343	1.0853
14321162	XM_535278 // GOT2 // glutamic-oxaloacetic transaminase 2, mitochondrial (aspartate amin	GOT2	XM_535278	XM_535278 // GOT2 // glutamic-oxaloacetic transaminase 2, mitochondrial (aspartate amin	glutamic-oxaloacetic transaminase 2, mitochondrial (aspartate aminotransferase 2)	GOT2	1.83e-06	0.247	-1.11097	0.292408	-1.10004	1.13e-06	-1.94062	0.840051	1.01813
14321237	---		---				0.0427869	0.024323	1.60686	0.569179	-1.11724	0.0340158	-1.55603	0.071163	1.44579
14321246	ENSCAFT00000013508 // CSNK2A2 // casein kinase 2, alpha prime polypeptide // --- // 478	CSNK2A2	ENSCAFT00000013508	ENSCAFT00000013508 // CSNK2A2 // casein kinase 2, alpha prime polypeptide // --- // 478	casein kinase 2, alpha prime polypeptide	CSNK2A2	0.00307221	0.194638	-1.2038	0.744634	1.04646	0.000169995	1.9491	0.993853	-1.00107
14321410	NM_001003085 // CES1 // carboxylesterase 1 // --- // 403643 /// ENSCAFT00000014854 // C	CES1	NM_001003085	NM_001003085 // CES1 // carboxylesterase 1 // --- // 403643 /// ENSCAFT00000014854 // C	carboxylesterase 1	CES1	9.98e-09	0.695933	-1.09807	0.690996	-1.09984	2.99e-05	-3.86385	0.0153097	-1.893
14321434	---		---				0.0615247	0.023193	-1.67053	0.259641	1.26986	0.0896144	-1.44683	0.87082	1.03436
14321460	ENSCAFT00000035116 // AKTIP // AKT interacting protein // --- // 478126	AKTIP	ENSCAFT00000035116	ENSCAFT00000035116 // AKTIP // AKT interacting protein // --- // 478126	AKT interacting protein	AKTIP	8.88e-05	0.367309	-1.08919	0.320089	-1.0991	0.000433973	-1.50156	0.926101	-1.00871
14321473	XR_134571 // LOC487279 // putative heterogeneous nuclear ribonucleoprotein A1-like 3-li	LOC487279	XR_134571				0.06548	0.533144	1.14897	0.0363577	1.64536	0.220561	-1.32039	0.471821	-1.17428
14321594	---		---				0.00234191	0.135502	1.39072	0.990894	-1.00243	0.146607	-1.37726	0.0328331	1.63247
14321668	XM_849496 // TMEM54 // transmembrane protein 54 // --- // 611785 /// ENSCAFT00000016545	TMEM54	XM_849496	XM_849496 // TMEM54 // transmembrane protein 54 // --- // 611785 /// ENSCAFT00000016545	transmembrane protein 54	TMEM54	3.64e-05	0.0483936	-1.53837	0.0121235	-1.76826	0.0183943	-1.6973	0.0455855	-1.54803
14321832	XM_535331 // FABP3 // fatty acid binding protein 3, muscle and heart (mammary-derived g	FABP3	XM_535331	XM_535331 // FABP3 // fatty acid binding protein 3, muscle and heart (mammary-derived g	fatty acid binding protein 3, muscle and heart (mammary-derived growth inhibitor)	FABP3	0.00107772	0.457241	1.13155	0.978507	1.00445	0.0180191	-1.5333	0.0554719	-1.39803
14321839	XM_849637 // SNRNP40 // small nuclear ribonucleoprotein 40kDa (U5) // --- // 611914 ///	SNRNP40	XM_849637	XM_849637 // SNRNP40 // small nuclear ribonucleoprotein 40kDa (U5) // --- // 611914 ///	small nuclear ribonucleoprotein 40kDa (U5)	SNRNP40	0.177034	0.444321	-1.16194	0.941193	-1.01444	0.0318421	1.56833	0.546747	1.12505
14321851	ENSCAFT00000035109 // NKAIN1 // Na+/K+ transporting ATPase interacting 1 // --- // 6119	NKAIN1	ENSCAFT00000035109	ENSCAFT00000035109 // NKAIN1 // Na+/K+ transporting ATPase interacting 1 // --- // 6119	Na+/K+ transporting ATPase interacting 1	NKAIN1	0.0044053	0.696124	-1.08144	0.853936	1.03752	0.0508824	1.51521	0.0264037	-1.61846
14321892	ENSCAFT00000017876 // LAPTM5 // lysosomal protein transmembrane 5 // --- // 487324 ///	LAPTM5	ENSCAFT00000017876	ENSCAFT00000017876 // LAPTM5 // lysosomal protein transmembrane 5 // --- // 487324 ///	lysosomal protein transmembrane 5	LAPTM5	1.75e-05	0.980356	-1.00826	0.702419	1.13642	3.14e-07	15.6008	0.203661	1.5461
14321950	---		---				0.100971	0.28461	-1.33083	0.182519	1.43296	0.00640351	2.24592	0.603989	1.14636
14321954	---		---				0.0449149	0.209744	1.34587	0.244397	-1.31613	0.12448	1.44561	0.0205157	-1.79385
14321996	ENSCAFT00000019124 // IFI6 // interferon, alpha-inducible protein 6 // --- // --- /// X	IFI6	ENSCAFT00000019124	ENSCAFT00000019124 // IFI6 // interferon, alpha-inducible protein 6 // --- // --- /// X	interferon, alpha-inducible protein 6 /// interferon, alpha-inducible protein 6	IFI6	1.48e-07	0.771954	1.02983	0.0714238	1.2123	5.06e-09	3.07712	0.0832639	1.20226
14322014	XM_544469 // WASF2 // WAS protein family, member 2 // --- // 487343 /// ENSCAFT00000019	WASF2	XM_544469	XM_544469 // WASF2 // WAS protein family, member 2 // --- // 487343 /// ENSCAFT00000019	WAS protein family, member 2	WASF2	0.000696383	0.594121	-1.08858	0.821796	-1.03639	5.97e-05	2.32071	0.384849	1.14966
14322129	XM_544488 // TRIM63 // tripartite motif containing 63, E3 ubiquitin protein ligase // -	TRIM63	XM_544488	XM_544488 // TRIM63 // tripartite motif containing 63, E3 ubiquitin protein ligase // -	tripartite motif containing 63, E3 ubiquitin protein ligase	TRIM63	0.0558807	0.440012	1.1939	0.386763	1.22034	0.0364485	-1.66681	0.201848	1.34699
14322161	XM_535349 // STMN1 // stathmin 1 // --- // 478175 /// XM_861033 // STMN1 // stathmin 1	STMN1	XM_535349	XM_535349 // STMN1 // stathmin 1 // --- // 478175 /// XM_861033 // STMN1 // stathmin 1	stathmin 1	STMN1	0.000101856	0.95906	1.01381	0.950549	-1.0167	0.000356466	3.27317	0.760624	1.0849
14322225	XM_544498 // MYOM3 // myomesin family, member 3 // --- // 487372 /// ENSCAFT00000020713	MYOM3	XM_544498	XM_544498 // MYOM3 // myomesin family, member 3 // --- // 487372 /// ENSCAFT00000020713	myomesin family, member 3	MYOM3	0.000791105	0.341628	-1.18077	0.923392	-1.0167	0.662463	-1.07832	0.0216635	1.53928
14322266	NM_001003250 // FUCA1 // fucosidase, alpha-L- 1, tissue // --- // 403929 /// ENSCAFT000	FUCA1	NM_001003250	NM_001003250 // FUCA1 // fucosidase, alpha-L- 1, tissue // --- // 403929 /// ENSCAFT000	fucosidase, alpha-L- 1, tissue	FUCA1	0.000120899	0.196643	-1.3073	0.612219	1.1083	1.57e-05	3.35558	0.474329	1.15688
14322296	ENSCAFT00000021046 // ID3 // inhibitor of DNA binding 3, dominant negative helix-loop-h	ID3	ENSCAFT00000021046	ENSCAFT00000021046 // ID3 // inhibitor of DNA binding 3, dominant negative helix-loop-h	inhibitor of DNA binding 3, dominant negative helix-loop-helix protein	ID3	0.000298482	0.729778	-1.06993	0.542528	-1.1271	0.044502	-1.52079	0.119954	-1.37141
14322328	ENSCAFT00000003983 // TCEA3 // transcription elongation factor A (SII), 3 // --- // 478	TCEA3	ENSCAFT00000003983	ENSCAFT00000003983 // TCEA3 // transcription elongation factor A (SII), 3 // --- // 478	transcription elongation factor A (SII), 3	TCEA3	2.74e-08	0.552323	1.06121	0.601892	1.05347	0.000186648	-1.60353	0.350604	-1.09867
14322339	---		---				3.89e-06	0.589671	-1.09105	0.356245	1.16232	0.00692109	1.63295	0.34103	1.1681
14322643	XM_535384 // CAPZB // capping protein (actin filament) muscle Z-line, beta // --- // 47	CAPZB	XM_535384	XM_535384 // CAPZB // capping protein (actin filament) muscle Z-line, beta // --- // 47	capping protein (actin filament) muscle Z-line, beta	CAPZB	4.5e-09	0.630178	1.02907	0.453583	1.04586	1.65e-06	1.5353	0.00810309	1.1929
14322812	XM_544537 // RCC2 // regulator of chromosome condensation 2 // --- // 487412 /// ENSCAF	RCC2	XM_544537	XM_544537 // RCC2 // regulator of chromosome condensation 2 // --- // 487412 /// ENSCAF	regulator of chromosome condensation 2	RCC2	0.109836	0.469266	1.10702	0.747391	-1.04597	0.00686166	1.53014	0.745161	-1.0464
14322828	ENSCAFT00000025030 // PADI2 // peptidyl arginine deiminase, type II // --- // 487414 //	PADI2	ENSCAFT00000025030	ENSCAFT00000025030 // PADI2 // peptidyl arginine deiminase, type II // --- // 487414 //	peptidyl arginine deiminase, type II	PADI2	2.34e-08	0.617228	1.08324	0.443896	-1.13106	0.000438087	-1.99739	0.00870437	-1.59788
14322948	ENSCAFT00000025563 // HSPB7 // heat shock 27kDa protein family, member 7 (cardiovascula	HSPB7	ENSCAFT00000025563	ENSCAFT00000025563 // HSPB7 // heat shock 27kDa protein family, member 7 (cardiovascula	heat shock 27kDa protein family, member 7 (cardiovascular) /// heat shock 27kDa protein family, member 7 (cardiovascular)	HSPB7	0.00457817	0.0461806	1.56044	0.512701	1.1478	0.66412	1.09536	0.0201553	-1.70083
14322968	XM_544555 // AGMAT // agmatine ureohydrolase (agmatinase) // --- // 487430 /// ENSCAFT0	AGMAT	XM_544555	XM_544555 // AGMAT // agmatine ureohydrolase (agmatinase) // --- // 487430 /// ENSCAFT0	agmatine ureohydrolase (agmatinase)	AGMAT	7.79e-05	0.504685	-1.07884	0.705932	1.04364	0.000986883	-1.56381	0.824135	1.02544
14323028	ENSCAFT00000035646 // MAD2L2 // MAD2 mitotic arrest deficient-like 2 (yeast) // --- //	MAD2L2	ENSCAFT00000035646	ENSCAFT00000035646 // MAD2L2 // MAD2 mitotic arrest deficient-like 2 (yeast) // --- //	MAD2 mitotic arrest deficient-like 2 (yeast)	MAD2L2	2.26e-05	0.417975	-1.10093	0.956176	-1.00648	1.03e-05	-2.07598	0.00926492	-1.40781
14323191	ENSCAFT00000006187 // C10orf68 // chromosome 10 open reading frame 68 // --- // ---	C10orf68	ENSCAFT00000006187				0.00389944	0.363185	1.10708	0.285247	-1.12767	9.1e-05	-1.75607	0.741519	-1.03715
14323228	---		---				0.0148781	0.0987927	-1.49451	0.0116064	-1.92151	0.0255067	-1.75875	0.227917	-1.333
14323250	---		---				0.0016502	0.85983	-1.06434	0.148373	-1.6949	0.0174103	-2.51253	0.0237106	-2.38294
14323261	---		---				0.0016502	0.85983	-1.06434	0.148373	-1.6949	0.0174103	-2.51253	0.0237106	-2.38294
14323356	XM_535169 // APBB1IP // amyloid beta (A4) precursor protein-binding, family B, member 1	APBB1IP	XM_535169	XM_535169 // APBB1IP // amyloid beta (A4) precursor protein-binding, family B, member 1	amyloid beta (A4) precursor protein-binding, family B, member 1 interacting protein	APBB1IP	2.87e-05	0.171834	-1.40603	0.449969	-1.20261	5.8e-06	4.85038	0.0609879	1.61626
14323414	XM_535168 // GPR158 // G protein-coupled receptor 158 // --- // 477984	GPR158	XM_535168	XM_535168 // GPR158 // G protein-coupled receptor 158 // --- // 477984	G protein-coupled receptor 158	GPR158	0.0148258	0.0105541	1.56737	0.229861	1.21385	0.0645488	-1.36094	0.103905	1.30695
14323422	---		---				0.422423	0.0247305	-1.55059	0.446682	-1.14807	0.837737	-1.03753	0.756888	1.05732
14323431	XM_535167 // THNSL1 // threonine synthase-like 1 (S. cerevisiae) // --- // 477983 /// E	THNSL1	XM_535167	XM_535167 // THNSL1 // threonine synthase-like 1 (S. cerevisiae) // --- // 477983 /// E	threonine synthase-like 1 (S. cerevisiae)	THNSL1	3.51e-09	0.0167492	-1.29234	0.54372	1.06139	0.000121169	1.62225	0.00270557	1.40528
14323465	ENSCAFT00000006760 // MSRB2 // methionine sulfoxide reductase B2 // --- // 608357 /// X	MSRB2	ENSCAFT00000006760	ENSCAFT00000006760 // MSRB2 // methionine sulfoxide reductase B2 // --- // 608357 /// X	methionine sulfoxide reductase B2	MSRB2	6.37e-07	0.465807	-1.10222	0.985842	-1.00235	2.34e-06	-2.53508	0.0765337	-1.27973
14323511	ENSCAFT00000006682 // BMI1 // BMI1 polycomb ring finger oncogene // --- // 487097	BMI1	ENSCAFT00000006682	ENSCAFT00000006682 // BMI1 // BMI1 polycomb ring finger oncogene // --- // 487097	BMI1 polycomb ring finger oncogene	BMI1	0.000472967	0.973436	1.00435	0.14538	1.21683	6.26e-05	-1.9905	0.015348	1.41605
14323557	XM_845716 // PLXDC2 // plexin domain containing 2 // --- // 608632 /// ENSCAFT000000065	PLXDC2	XM_845716	XM_845716 // PLXDC2 // plexin domain containing 2 // --- // 608632 /// ENSCAFT000000065	plexin domain containing 2	PLXDC2	5.9e-07	0.875116	-1.03094	0.483096	1.14683	3.12e-06	3.78532	3.46e-05	2.95228
14323596	XM_855044 // SVIL // supervillin // --- // 477965 /// ENSCAFT00000006428 // SVIL // sup	SVIL	XM_855044	XM_855044 // SVIL // supervillin // --- // 477965 /// ENSCAFT00000006428 // SVIL // sup	supervillin	SVIL	5.55e-08	0.752589	1.04203	0.523411	-1.08735	0.000251511	-1.82323	0.723006	-1.0474
14323633	ENSCAFT00000006392 // KIAA1462 // KIAA1462 ortholog // --- // 477964 /// XM_535151 // K	KIAA1462	ENSCAFT00000006392				0.000520744	0.045342	-1.46974	0.0913737	-1.37525	0.000530844	-2.15101	0.0399254	-1.48694
14323656	XM_544209 // BAMBI // BMP and activin membrane-bound inhibitor homolog (Xenopus laevis)	BAMBI	XM_544209	XM_544209 // BAMBI // BMP and activin membrane-bound inhibitor homolog (Xenopus laevis)	BMP and activin membrane-bound inhibitor homolog (Xenopus laevis)	BAMBI	6.3e-07	0.0290165	1.60788	0.0197927	1.66963	0.925417	1.01901	0.577469	-1.1192
14323704	ENSCAFT00000007254 // MRC1 // mannose receptor, C type 1 // --- // 487114 /// XM_544242	MRC1	ENSCAFT00000007254	ENSCAFT00000007254 // MRC1 // mannose receptor, C type 1 // --- // 487114 /// XM_544242	mannose receptor, C type 1	MRC1	8.76e-06	0.3378	-1.28686	0.768734	1.07932	3.86e-07	8.16102	0.0108704	2.08594
14323752	---		---				0.00744556	0.015421	1.62622	0.904442	-1.02212	0.758882	-1.05761	0.860989	-1.03243
14323754	ENSCAFT00000007304 // VIM // vimentin // --- // 477991	VIM	ENSCAFT00000007304	ENSCAFT00000007304 // VIM // vimentin // --- // 477991	vimentin	VIM	0.00675088	0.148197	-1.27852	0.519534	-1.11238	0.000531286	2.01008	0.0920755	1.33614
14323761	XM_843558 // PTER // phosphotriesterase related // --- // 477994 /// ENSCAFT00000007402	PTER	XM_843558	XM_843558 // PTER // phosphotriesterase related // --- // 477994 /// ENSCAFT00000007402	phosphotriesterase related	PTER	0.000699588	0.229827	-1.20668	0.247721	-1.19786	0.0109282	-1.54202	0.561436	-1.09335
14323823	ENSCAFT00000007657 // MCM10 // minichromosome maintenance complex component 10 // --- /	MCM10	ENSCAFT00000007657	ENSCAFT00000007657 // MCM10 // minichromosome maintenance complex component 10 // --- /	minichromosome maintenance complex component 10	MCM10	0.0348752	0.70592	1.08764	0.523616	-1.15327	0.00560122	2.01247	0.58259	-1.13052
14323843	ENSCAFT00000007679 // OPTN // optineurin // --- // 478003 /// XM_535187 // OPTN // opti	OPTN	ENSCAFT00000007679	ENSCAFT00000007679 // OPTN // optineurin // --- // 478003 /// XM_535187 // OPTN // opti	optineurin	OPTN	1.83e-06	0.2175	-1.14977	0.0448354	-1.26695	2.34e-07	-2.53132	0.941975	-1.00807
[truncated: 4,382 more rows]
